# Supplementary material for: ﻿Revision of the orb-weaver spider genus Gea C.L. Koch, 1843 (Araneae, Araneidae) from China
Source: Zookeys. 2024 Feb 9;1191:75–88. doi: 10.3897/zookeys.1191.117592 (PMC10873805; doi:10.3897/zookeys.1191.117592)
Supplement: XML Treatment for Gea [file zookeys.1191.117592-treatment1.xml]

<!DOCTYPE tp:taxon-treatment
  PUBLIC "-//TaxonX//DTD Taxonomic Treatment Publishing DTD v0 20100105//EN" "tax-treatment-NSO.dtd">
<tp:taxon-treatment xmlns:tp="http://www.plazi.org/taxpub"><tp:treatment-meta><kwd-group><label>Taxon classification</label><kwd>
                <named-content content-type="kingdom">Animalia</named-content>
              </kwd><kwd>
                <named-content content-type="order">Araneae</named-content>
              </kwd><kwd>
                <named-content content-type="family">Araneidae</named-content>
              </kwd></kwd-group><mixed-citation publication-type="journal"><person-group><name><surname>Mi</surname><given-names>Xiaoqi</given-names></name><name><surname>Liu</surname><given-names>Feng</given-names></name><name><surname>Wang</surname><given-names>Cheng</given-names></name><name><surname>Gan</surname><given-names>Jiahui</given-names></name><name><surname>Wu</surname><given-names>Yibei</given-names></name></person-group><article-title>﻿Revision of the orb-weaver spider genus <italic><tp:taxon-name><tp:taxon-name-part taxon-name-part-type="genus" reg="Gea">Gea</tp:taxon-name-part></tp:taxon-name></italic> C.L. Koch, 1843 (<tp:taxon-name><tp:taxon-name-part taxon-name-part-type="order">Araneae</tp:taxon-name-part></tp:taxon-name>, <tp:taxon-name><tp:taxon-name-part taxon-name-part-type="family">Araneidae</tp:taxon-name-part></tp:taxon-name>) from China</article-title><source>Zookeys</source><day>09</day><month>02</month><year>2024</year><volume>1191</volume><fpage>75</fpage><lpage>88</lpage><pub-id pub-id-type="doi">10.3897/zookeys.1191.117592</pub-id></mixed-citation></tp:treatment-meta><tp:nomenclature><label>﻿Genus</label><tp:taxon-name>
              <object-id xmlns:xlink="http://www.w3.org/1999/xlink" content-type="arpha" xlink:type="simple">154165E8-ED30-5857-A684-268F8714074F</object-id>
              <tp:taxon-name-part taxon-name-part-type="genus" reg="Gea">Gea</tp:taxon-name-part>
            </tp:taxon-name><tp:taxon-authority>C.L. Koch, 1843</tp:taxon-authority><tp:nomenclature-citation-list><tp:nomenclature-citation><tp:taxon-name>
                  <tp:taxon-name-part taxon-name-part-type="genus" reg="Gea">Gea</tp:taxon-name-part>
                </tp:taxon-name><comment>C.L. Koch, 1843: 101.</comment></tp:nomenclature-citation></tp:nomenclature-citation-list></tp:nomenclature><tp:treatment-sec sec-type="type species" id="SECID0E3IAC"><title>Type species.</title><p><italic><tp:taxon-name><tp:taxon-name-part taxon-name-part-type="genus" reg="Gea">Gea</tp:taxon-name-part><tp:taxon-name-part taxon-name-part-type="species" reg="spinipes">spinipes</tp:taxon-name-part></tp:taxon-name></italic> C.L. Koch, 1843.</p></tp:treatment-sec><tp:treatment-sec sec-type="diagnosis" id="SECID0ENJAC"><title>Diagnosis.</title><p><italic><tp:taxon-name><tp:taxon-name-part taxon-name-part-type="genus" reg="Gea">Gea</tp:taxon-name-part></tp:taxon-name></italic> is distinguished from <italic><tp:taxon-name><tp:taxon-name-part taxon-name-part-type="genus" reg="Argiope">Argiope</tp:taxon-name-part></tp:taxon-name></italic> by having the posterior eyes about equally spaced, while <italic><tp:taxon-name><tp:taxon-name-part taxon-name-part-type="genus" reg="Argiope">Argiope</tp:taxon-name-part></tp:taxon-name></italic> has the posterior median eyes farther from the posterior lateral eyes than the posterior median eyes from each other (<xref ref-type="bibr" rid="B4">Levi 1983</xref>: figs 27, 45, 64). <italic><tp:taxon-name><tp:taxon-name-part taxon-name-part-type="genus" reg="Gea">Gea</tp:taxon-name-part></tp:taxon-name></italic> differs from <italic><tp:taxon-name><tp:taxon-name-part taxon-name-part-type="genus" reg="Neogea">Neogea</tp:taxon-name-part></tp:taxon-name></italic> in having the cephalic region behind the eyes not swollen, while in <italic><tp:taxon-name><tp:taxon-name-part taxon-name-part-type="genus" reg="Neogea">Neogea</tp:taxon-name-part></tp:taxon-name></italic> this region of the head is swollen (<xref ref-type="bibr" rid="B4">Levi 1983</xref>: figs 290, 292).</p></tp:treatment-sec><tp:treatment-sec sec-type="description" id="SECID0EFLAC"><title>Description.</title><p>Small to medium-sized spiders with female total length of 3.65–9.00 mm and male total length of 3.00–4.30 mm. Carapace pear-shaped, yellow to yellowish brown. Legs yellow to yellowish brown, always with dark annuli; coxa I of male without hook; femur II of male without groove; tibia II of male not expanded. Abdomen shield-shaped dorsal often with a pair of low anterolateral humps in females, pale with a pair of dark patches close to humps and dark folium posteriorly or dark with white spots. Ventral abdomen pale with irregular dark patches or white spots.</p><p><bold><italic>Pedipalp</italic></bold> of male without basal femoral protrusion; patella with only one bristle; paracybium fingerlike or flattened fingerlike; median apophysis bifurcated; dorsal ramus often weaker than ventral ramus; embolus extremely long and curved, thick at base, tapering to filiform end; conductor broad, curved, wrapped distal part of embolus.</p><p><bold><italic>Epigynum</italic></bold> weakly sclerotized; median septum separating two depressions; copulatory openings situated on edges of depressions; copulatory ducts twisted, a bit longer than spermatheca; spermathecae elongate kidney-shaped, S-shaped, or bean-shaped, either touching or not.</p></tp:treatment-sec><tp:treatment-sec sec-type="comments" id="SECID0EYLAC"><title>Comment.</title><p>Spination of femur I is not useful to characterize these <italic><tp:taxon-name><tp:taxon-name-part taxon-name-part-type="genus" reg="Gea">Gea</tp:taxon-name-part></tp:taxon-name></italic> species.</p></tp:treatment-sec><ref-list><ref id="B4"><mixed-citation xmlns:xlink="http://www.w3.org/1999/xlink" xlink:type="simple"><person-group><name name-style="western"><surname>Levi</surname><given-names>H</given-names></name></person-group> (<year>1983</year>) <article-title>The orb-weaver genera <italic><tp:taxon-name><tp:taxon-name-part taxon-name-part-type="genus">Argiope</tp:taxon-name-part></tp:taxon-name></italic>, <italic><tp:taxon-name><tp:taxon-name-part taxon-name-part-type="genus">Gea</tp:taxon-name-part></tp:taxon-name></italic>, and <italic><tp:taxon-name><tp:taxon-name-part taxon-name-part-type="genus">Neogea</tp:taxon-name-part></tp:taxon-name></italic> from the western Pacific region (<tp:taxon-name><tp:taxon-name-part taxon-name-part-type="order">Araneae</tp:taxon-name-part></tp:taxon-name>: <tp:taxon-name><tp:taxon-name-part taxon-name-part-type="family">Araneidae</tp:taxon-name-part></tp:taxon-name>, <tp:taxon-name><tp:taxon-name-part taxon-name-part-type="subfamily">Argiopinae</tp:taxon-name-part></tp:taxon-name>).</article-title><source>Bulletin of the Museum of Comparative Zoology</source><volume>150</volume>(<issue>5</issue>): <fpage>247</fpage>–<lpage>338</lpage>.</mixed-citation></ref></ref-list></tp:taxon-treatment>
