# Supplementary material for: ﻿Revision of the orb-weaver spider genus Gea C.L. Koch, 1843 (Araneae, Araneidae) from China
Source: Zookeys. 2024 Feb 9;1191:75–88. doi: 10.3897/zookeys.1191.117592 (PMC10873805; doi:10.3897/zookeys.1191.117592)
Supplement: XML Treatment for Gea jingdong [file zookeys.1191.117592-treatment2.xml]

<!DOCTYPE tp:taxon-treatment
  PUBLIC "-//TaxonX//DTD Taxonomic Treatment Publishing DTD v0 20100105//EN" "tax-treatment-NSO.dtd">
<tp:taxon-treatment xmlns:tp="http://www.plazi.org/taxpub"><tp:treatment-meta><kwd-group><label>Taxon classification</label><kwd>
                <named-content content-type="kingdom">Animalia</named-content>
              </kwd><kwd>
                <named-content content-type="order">Araneae</named-content>
              </kwd><kwd>
                <named-content content-type="family">Araneidae</named-content>
              </kwd></kwd-group><mixed-citation publication-type="journal"><person-group><name><surname>Mi</surname><given-names>Xiaoqi</given-names></name><name><surname>Liu</surname><given-names>Feng</given-names></name><name><surname>Wang</surname><given-names>Cheng</given-names></name><name><surname>Gan</surname><given-names>Jiahui</given-names></name><name><surname>Wu</surname><given-names>Yibei</given-names></name></person-group><article-title>﻿Revision of the orb-weaver spider genus <italic><tp:taxon-name><tp:taxon-name-part taxon-name-part-type="genus" reg="Gea">Gea</tp:taxon-name-part></tp:taxon-name></italic> C.L. Koch, 1843 (<tp:taxon-name><tp:taxon-name-part taxon-name-part-type="order">Araneae</tp:taxon-name-part></tp:taxon-name>, <tp:taxon-name><tp:taxon-name-part taxon-name-part-type="family">Araneidae</tp:taxon-name-part></tp:taxon-name>) from China</article-title><source>Zookeys</source><day>09</day><month>02</month><year>2024</year><volume>1191</volume><fpage>75</fpage><lpage>88</lpage><pub-id pub-id-type="doi">10.3897/zookeys.1191.117592</pub-id></mixed-citation></tp:treatment-meta><tp:nomenclature><label>﻿</label><tp:taxon-name>
              <object-id xmlns:xlink="http://www.w3.org/1999/xlink" content-type="arpha" xlink:type="simple">BCCE37D0-16B9-5C7A-81F7-6D3B9850A3AB</object-id>
              <tp:taxon-name-part taxon-name-part-type="genus" reg="Gea">Gea</tp:taxon-name-part>
              <tp:taxon-name-part taxon-name-part-type="species" reg="jingdong">jingdong</tp:taxon-name-part>
              <object-id xmlns:xlink="http://www.w3.org/1999/xlink" content-type="zoobank" xlink:type="simple">https://zoobank.org/64B67A05-C6F7-419B-B2A2-EE672A6E4BE7</object-id>
            </tp:taxon-name><tp:taxon-authority>Mi, Wang &amp; Gan</tp:taxon-authority><tp:taxon-status xmlns:xlink="http://www.w3.org/1999/xlink" xlink:type="simple">sp. nov.</tp:taxon-status><xref ref-type="fig" rid="F1">Figs 1</xref><xref ref-type="fig" rid="F2">, 2</xref><xref ref-type="fig" rid="F7">, 7A–D</xref><xref ref-type="fig" rid="F8">, 8</xref></tp:nomenclature><tp:treatment-sec sec-type="type material" id="SECID0E6NAC"><title>Type materials.</title><p><bold><italic>Holotype</italic></bold>: China • ♂; Yunnan Province, Dali Bai Autonomous Prefecture, Jingdong Yi Autonomous County, Jinping Township, Yubishan Park; <named-content xmlns:xlink="http://www.w3.org/1999/xlink" content-type="dwc:verbatimCoordinates" xlink:type="simple"><named-content content-type="geo-json" specific-use="{&#34;type&#34;:&#34;Point&#34;,&#34;coordinates&#34;:[101.825500,24.450167]}" id="NCID0ENOAC" xlink:type="simple">24°27.01'N, 101°49.53'E</named-content></named-content>; ca 1270 m elev.; 16.VIII.2015; X.Q. Mi et al. leg.; <abbrev xmlns:xlink="http://www.w3.org/1999/xlink" xlink:title="Museum of Tongren University, China" id="ABBRID0ESOAC" xlink:type="simple">TRU</abbrev>-<tp:taxon-name><tp:taxon-name-part taxon-name-part-type="family">Araneidae</tp:taxon-name-part></tp:taxon-name>-268. <bold><italic>Paratypes</italic></bold>: 3♀♀; same data as for holotype; <abbrev xmlns:xlink="http://www.w3.org/1999/xlink" xlink:title="Museum of Tongren University, China" id="ABBRID0E5OAC" xlink:type="simple">TRU</abbrev>-<tp:taxon-name><tp:taxon-name-part taxon-name-part-type="family">Araneidae</tp:taxon-name-part></tp:taxon-name>-269–271.</p></tp:treatment-sec><tp:treatment-sec sec-type="etymology" id="SECID0EHPAC"><title>Etymology.</title><p>The specific name is a noun in apposition and refers to the type locality.</p></tp:treatment-sec><tp:treatment-sec sec-type="diagnosis" id="SECID0EMPAC"><title>Diagnosis.</title><p>The new species resembles <italic><tp:taxon-name><tp:taxon-name-part taxon-name-part-type="genus" reg="Gea">G.</tp:taxon-name-part><tp:taxon-name-part taxon-name-part-type="species" reg="spinipes">spinipes</tp:taxon-name-part></tp:taxon-name></italic> in appearance and genitalia structures, but it can be distinguished as follows: 1) median apophysis not exceeding the conductor in prolateral view and retrolateral view (Fig. <xref ref-type="fig" rid="F2">2A, B</xref>) vs exceeding the conductor (Fig. <xref ref-type="fig" rid="F4">4A, B</xref>); 2) visible part of embolus curled about 90° in ventral view (Fig. <xref ref-type="fig" rid="F2">2C</xref>) vs about 180° (Fig. <xref ref-type="fig" rid="F4">4C</xref>); 3) conductor shorter, extending ventrally and not exceeding prolateral margin of pedipalp in ventral view (Fig. <xref ref-type="fig" rid="F2">2C</xref>) vs longer, extending ventro-prolaterally and the tip exceeding the prolateral margin of pedipalp (Fig. <xref ref-type="fig" rid="F4">4C</xref>); 4) copulatory openings situated on inner edges of the depressions (Fig. <xref ref-type="fig" rid="F1">1A</xref>) vs on anterior lateral edges (Fig. <xref ref-type="fig" rid="F3">3A</xref>); 5) lateral epigynal plates not covering the anterior rim in lateral view (Fig. <xref ref-type="fig" rid="F1">1B</xref>) vs covering the anterior rim (Fig. <xref ref-type="fig" rid="F3">3B</xref>); and 6) female carapace lacking dark brown patches (Fig. <xref ref-type="fig" rid="F1">1E, G</xref>) vs having dark brown patches (Fig. <xref ref-type="fig" rid="F3">3G, I</xref>).</p><fig id="F1" position="float" orientation="portrait"><object-id xmlns:xlink="http://www.w3.org/1999/xlink" content-type="doi" xlink:type="simple">10.3897/zookeys.1191.117592.figure1</object-id><object-id xmlns:xlink="http://www.w3.org/1999/xlink" content-type="arpha" xlink:type="simple">A779CACE-292B-5232-8037-1E8086910C98</object-id><label>Figure 1.</label><caption><p><italic><tp:taxon-name><tp:taxon-name-part taxon-name-part-type="genus" reg="Gea">Gea</tp:taxon-name-part><tp:taxon-name-part taxon-name-part-type="species" reg="jingdong">jingdong</tp:taxon-name-part></tp:taxon-name></italic> Mi, Wang &amp; Gan, sp. nov. <bold>A–G</bold> female paratype <abbrev xmlns:xlink="http://www.w3.org/1999/xlink" xlink:title="Museum of Tongren University, China" id="ABBRID0EDCAE" xlink:type="simple">TRU</abbrev>-<tp:taxon-name><tp:taxon-name-part taxon-name-part-type="family">Araneidae</tp:taxon-name-part></tp:taxon-name>-269 <bold>H–J</bold> male holotype <bold>A</bold> epigyne, ventral view <bold>B</bold> ibid., lateral view <bold>C</bold> vulva, posterior view <bold>D</bold> ibid., dorsal view <bold>E, H</bold> habitus, dorsal view <bold>F, I</bold> ibid., ventral view <bold>G, J</bold> ibid., lateral view. Scale bars: 0.1 mm (<bold>A–D</bold>); 1 mm (<bold>E–J</bold>). Abbreviations: <abbrev xmlns:xlink="http://www.w3.org/1999/xlink" xlink:title="copulatory duct" id="ABBRID0EADAE" xlink:type="simple">CD</abbrev> copulatory duct, <abbrev xmlns:xlink="http://www.w3.org/1999/xlink" xlink:title="copulatory opening" id="ABBRID0EEDAE" xlink:type="simple">CO</abbrev> copulatory opening, <abbrev xmlns:xlink="http://www.w3.org/1999/xlink" xlink:title="fertilization duct" id="ABBRID0EIDAE" xlink:type="simple">FD</abbrev> fertilization duct, <abbrev xmlns:xlink="http://www.w3.org/1999/xlink" xlink:title="lateral plate" id="ABBRID0EMDAE" xlink:type="simple">LP</abbrev> lateral plate, <abbrev xmlns:xlink="http://www.w3.org/1999/xlink" xlink:title="spermatheca" id="ABBRID0EQDAE" xlink:type="simple">Sp</abbrev> spermatheca.</p></caption><graphic xmlns:xlink="http://www.w3.org/1999/xlink" xlink:href="zookeys-1191-075_article-117592__-g001.jpg" position="float" orientation="portrait" xlink:type="simple" id="oo_982157.jpg"><uri content-type="original_file" xlink:type="simple">https://binary.pensoft.net/fig/982157</uri></graphic></fig><fig id="F2" position="float" orientation="portrait"><object-id xmlns:xlink="http://www.w3.org/1999/xlink" content-type="doi" xlink:type="simple">10.3897/zookeys.1191.117592.figure2</object-id><object-id xmlns:xlink="http://www.w3.org/1999/xlink" content-type="arpha" xlink:type="simple">FE0663C1-547A-5FD7-940B-A52395BC8F98</object-id><label>Figure 2.</label><caption><p><italic><tp:taxon-name><tp:taxon-name-part taxon-name-part-type="genus" reg="Gea">Gea</tp:taxon-name-part><tp:taxon-name-part taxon-name-part-type="species" reg="jingdong">jingdong</tp:taxon-name-part></tp:taxon-name></italic> Mi, Wang &amp; Gan, sp. nov. male holotype <bold>A</bold> pedipalp, prolateral view <bold>B</bold> ibid., retrolateral view <bold>C</bold> ibid., ventral view <bold>D</bold> ibid., apical view. Scale bars: 0.1 mm. Abbreviations: C conductor, E embolus, <abbrev xmlns:xlink="http://www.w3.org/1999/xlink" xlink:title="median apophysis" id="ABBRID0EUEAE" xlink:type="simple">MA</abbrev> median apophysis.</p></caption><graphic xmlns:xlink="http://www.w3.org/1999/xlink" xlink:href="zookeys-1191-075_article-117592__-g002.jpg" position="float" orientation="portrait" xlink:type="simple" id="oo_982158.jpg"><uri content-type="original_file" xlink:type="simple">https://binary.pensoft.net/fig/982158</uri></graphic></fig><fig id="F3" position="float" orientation="portrait"><object-id xmlns:xlink="http://www.w3.org/1999/xlink" content-type="doi" xlink:type="simple">10.3897/zookeys.1191.117592.figure3</object-id><object-id xmlns:xlink="http://www.w3.org/1999/xlink" content-type="arpha" xlink:type="simple">C13EEE80-200F-54EE-A205-8C86582AAD93</object-id><label>Figure 3.</label><caption><p><italic><tp:taxon-name><tp:taxon-name-part taxon-name-part-type="genus" reg="Gea">Gea</tp:taxon-name-part><tp:taxon-name-part taxon-name-part-type="species" reg="spinipes">spinipes</tp:taxon-name-part></tp:taxon-name></italic> C.L. Koch, 1843 <bold>A–E, G–I</bold><abbrev xmlns:xlink="http://www.w3.org/1999/xlink" xlink:title="Museum of Tongren University, China" id="ABBRID0ESFAE" xlink:type="simple">TRU</abbrev>-<tp:taxon-name><tp:taxon-name-part taxon-name-part-type="family">Araneidae</tp:taxon-name-part></tp:taxon-name>-274 <bold>F</bold><abbrev xmlns:xlink="http://www.w3.org/1999/xlink" xlink:title="Museum of Tongren University, China" id="ABBRID0E4FAE" xlink:type="simple">TRU</abbrev>-<tp:taxon-name><tp:taxon-name-part taxon-name-part-type="family">Araneidae</tp:taxon-name-part></tp:taxon-name>-276 <bold>J–L</bold><abbrev xmlns:xlink="http://www.w3.org/1999/xlink" xlink:title="Museum of Tongren University, China" id="ABBRID0EIGAE" xlink:type="simple">TRU</abbrev>-<tp:taxon-name><tp:taxon-name-part taxon-name-part-type="family">Araneidae</tp:taxon-name-part></tp:taxon-name>-272 <bold>A</bold> epigyne, ventral view <bold>B</bold> ibid., lateral view <bold>C</bold> ibid., anterior view <bold>D</bold> vulva, posterior view <bold>E</bold> ibid., dorsal view <bold>F</bold> ibid., dorsal view <bold>G, J</bold> habitus, dorsal view <bold>H, K</bold> ibid., ventral view <bold>I, L</bold> ibid., lateral view. Scale bars: 0.1 mm (<bold>A–F</bold>); 1 mm (<bold>G–L</bold>). Abbreviations: <abbrev xmlns:xlink="http://www.w3.org/1999/xlink" xlink:title="copulatory duct" id="ABBRID0EHHAE" xlink:type="simple">CD</abbrev> copulatory duct, <abbrev xmlns:xlink="http://www.w3.org/1999/xlink" xlink:title="copulatory opening" id="ABBRID0ELHAE" xlink:type="simple">CO</abbrev> copulatory opening, <abbrev xmlns:xlink="http://www.w3.org/1999/xlink" xlink:title="fertilization duct" id="ABBRID0EPHAE" xlink:type="simple">FD</abbrev> fertilization duct, <abbrev xmlns:xlink="http://www.w3.org/1999/xlink" xlink:title="lateral plate" id="ABBRID0ETHAE" xlink:type="simple">LP</abbrev> lateral plate, <abbrev xmlns:xlink="http://www.w3.org/1999/xlink" xlink:title="spermatheca" id="ABBRID0EXHAE" xlink:type="simple">Sp</abbrev> spermatheca.</p></caption><graphic xmlns:xlink="http://www.w3.org/1999/xlink" xlink:href="zookeys-1191-075_article-117592__-g003.jpg" position="float" orientation="portrait" xlink:type="simple" id="oo_982159.jpg"><uri content-type="original_file" xlink:type="simple">https://binary.pensoft.net/fig/982159</uri></graphic></fig><fig id="F4" position="float" orientation="portrait"><object-id xmlns:xlink="http://www.w3.org/1999/xlink" content-type="doi" xlink:type="simple">10.3897/zookeys.1191.117592.figure4</object-id><object-id xmlns:xlink="http://www.w3.org/1999/xlink" content-type="arpha" xlink:type="simple">206BD234-E193-5563-B201-7165CD8F47A1</object-id><label>Figure 4.</label><caption><p><italic><tp:taxon-name><tp:taxon-name-part taxon-name-part-type="genus" reg="Gea">Gea</tp:taxon-name-part><tp:taxon-name-part taxon-name-part-type="species" reg="spinipes">spinipes</tp:taxon-name-part></tp:taxon-name></italic> C.L. Koch, 1843 <bold>A–D</bold><abbrev xmlns:xlink="http://www.w3.org/1999/xlink" xlink:title="Museum of Tongren University, China" id="ABBRID0EVIAE" xlink:type="simple">TRU</abbrev>-<tp:taxon-name><tp:taxon-name-part taxon-name-part-type="family">Araneidae</tp:taxon-name-part></tp:taxon-name>-272 <bold>E</bold><abbrev xmlns:xlink="http://www.w3.org/1999/xlink" xlink:title="Museum of Tongren University, China" id="ABBRID0EAJAE" xlink:type="simple">TRU</abbrev>-<tp:taxon-name><tp:taxon-name-part taxon-name-part-type="family">Araneidae</tp:taxon-name-part></tp:taxon-name>-279 <bold>A</bold> pedipalp, prolateral view <bold>B</bold> ibid., retrolateral view <bold>C</bold> ibid., ventral view <bold>D</bold> ibid., apical view <bold>E</bold> part of pedipalp (show the unbroken tip of embolus), prolateral view. Scale bars: 0.1 mm. Abbreviations: C conductor, E embolus, <abbrev xmlns:xlink="http://www.w3.org/1999/xlink" xlink:title="median apophysis" id="ABBRID0ETJAE" xlink:type="simple">MA</abbrev> median apophysis.</p></caption><graphic xmlns:xlink="http://www.w3.org/1999/xlink" xlink:href="zookeys-1191-075_article-117592__-g004.jpg" position="float" orientation="portrait" xlink:type="simple" id="oo_982160.jpg"><uri content-type="original_file" xlink:type="simple">https://binary.pensoft.net/fig/982160</uri></graphic></fig></tp:treatment-sec><tp:treatment-sec sec-type="description" id="SECID0E3JAE"><title>Description.</title><p><bold>Male</bold> (holotype, Figs <xref ref-type="fig" rid="F1">1H–J</xref>, <xref ref-type="fig" rid="F2">2</xref>, <xref ref-type="fig" rid="F7">7A–D</xref>). Total length 3.80. Carapace 2.25 long, 1.90 wide. Abdomen 1.90 long, 1.45 wide. Clypeus 0.05 high. Eye sizes and interdistances: <abbrev xmlns:xlink="http://www.w3.org/1999/xlink" xlink:title="anterior median eye" id="ABBRID0EQKAE" xlink:type="simple">AME</abbrev> 0.15, <abbrev xmlns:xlink="http://www.w3.org/1999/xlink" xlink:title="anterior lateral eye" id="ABBRID0EUKAE" xlink:type="simple">ALE</abbrev> 0.08, <abbrev xmlns:xlink="http://www.w3.org/1999/xlink" xlink:title="posterior median eye" id="ABBRID0EYKAE" xlink:type="simple">PME</abbrev> 0.15, <abbrev xmlns:xlink="http://www.w3.org/1999/xlink" xlink:title="posterior lateral eye" id="ABBRID0E3KAE" xlink:type="simple">PLE</abbrev> 0.15, <abbrev xmlns:xlink="http://www.w3.org/1999/xlink" xlink:title="anterior median eye" id="ABBRID0EALAE" xlink:type="simple">AME</abbrev>–<abbrev xmlns:xlink="http://www.w3.org/1999/xlink" xlink:title="anterior median eye" id="ABBRID0EELAE" xlink:type="simple">AME</abbrev> 0.13, <abbrev xmlns:xlink="http://www.w3.org/1999/xlink" xlink:title="anterior median eye" id="ABBRID0EILAE" xlink:type="simple">AME</abbrev>–<abbrev xmlns:xlink="http://www.w3.org/1999/xlink" xlink:title="anterior lateral eye" id="ABBRID0EMLAE" xlink:type="simple">ALE</abbrev> 0.03, <abbrev xmlns:xlink="http://www.w3.org/1999/xlink" xlink:title="posterior median eye" id="ABBRID0EQLAE" xlink:type="simple">PME</abbrev>–<abbrev xmlns:xlink="http://www.w3.org/1999/xlink" xlink:title="posterior median eye" id="ABBRID0EULAE" xlink:type="simple">PME</abbrev> 0.20, <abbrev xmlns:xlink="http://www.w3.org/1999/xlink" xlink:title="posterior median eye" id="ABBRID0EYLAE" xlink:type="simple">PME</abbrev>–<abbrev xmlns:xlink="http://www.w3.org/1999/xlink" xlink:title="posterior lateral eye" id="ABBRID0E3LAE" xlink:type="simple">PLE</abbrev> 0.18, <abbrev xmlns:xlink="http://www.w3.org/1999/xlink" xlink:title="median ocular area" id="ABBRID0EAMAE" xlink:type="simple">MOA</abbrev> length 0.53, anterior width 0.38, posterior width 0.45. Leg measurements: I 8.85 (2.75, 2.65, 2.40, 1.05), II 8.35 (2.60, 2.45, 2.30, 1.00), III 4.55 (1.55, 1.30, 1.10, 0.60), IV 7.05 (2.35, 2.00, 1.90, 0.80). Carapace yellow, with inconspicuous gray patches in thoracic region; base of eyes black. Cervical groove inconspicuous; fovea longitudinal. Chelicerae yellow, with four promarginal and three retromarginal teeth. Endites wider than long, yellow, with very narrow, dark anterior edges. Labium triangular, yellow. Sternum cordiform, yellow, with a wedge-shaped white patch posteriorly. Legs yellow to yellowish brown, with inconspicuous annuli; femur I with 12 macrosetae; tibia I with 12 macrosetae; tibia II with seven macrosetae; tibia III with seven macrosetae; tibia IV with seven macrosetae. Abdomen shield-shaped, ~1.31× longer than wide, grayish yellow, dorsal with a pair of dark brown patches anterolaterally and a dark brown folium posteriorly. Venter abdomen yellow with gray patches. Spinnerets yellow with gray tip.</p><p><bold><italic>Pedipalp</italic></bold> (Fig. <xref ref-type="fig" rid="F2">2</xref>): paracybium fingerlike; median apophysis bifurcated; dorsal ramus weaker than the ventral one; embolus thick at base, twisted and tapered into a fine tip; conductor membranous, curled, about 2× longer than wide in retrolateral view.</p><p><bold>Female</bold> (paratype <abbrev xmlns:xlink="http://www.w3.org/1999/xlink" xlink:title="Museum of Tongren University, China" id="ABBRID0ETMAE" xlink:type="simple">TRU</abbrev>-<tp:taxon-name><tp:taxon-name-part taxon-name-part-type="family">Araneidae</tp:taxon-name-part></tp:taxon-name>-269, Fig. <xref ref-type="fig" rid="F1">1A–G</xref>). Total length 5.05. Carapace 2.35 long, 2.00 wide. Abdomen 3.00 long, 2.35 wide. Clypeus 0.08 high. Eye sizes and interdistances: <abbrev xmlns:xlink="http://www.w3.org/1999/xlink" xlink:title="anterior median eye" id="ABBRID0EANAE" xlink:type="simple">AME</abbrev> 0.15, <abbrev xmlns:xlink="http://www.w3.org/1999/xlink" xlink:title="anterior lateral eye" id="ABBRID0EENAE" xlink:type="simple">ALE</abbrev> 0.08, <abbrev xmlns:xlink="http://www.w3.org/1999/xlink" xlink:title="posterior median eye" id="ABBRID0EINAE" xlink:type="simple">PME</abbrev> 0.18, <abbrev xmlns:xlink="http://www.w3.org/1999/xlink" xlink:title="posterior lateral eye" id="ABBRID0EMNAE" xlink:type="simple">PLE</abbrev> 0.18, <abbrev xmlns:xlink="http://www.w3.org/1999/xlink" xlink:title="anterior median eye" id="ABBRID0EQNAE" xlink:type="simple">AME</abbrev>–<abbrev xmlns:xlink="http://www.w3.org/1999/xlink" xlink:title="anterior median eye" id="ABBRID0EUNAE" xlink:type="simple">AME</abbrev> 0.15, <abbrev xmlns:xlink="http://www.w3.org/1999/xlink" xlink:title="anterior median eye" id="ABBRID0EYNAE" xlink:type="simple">AME</abbrev>–<abbrev xmlns:xlink="http://www.w3.org/1999/xlink" xlink:title="anterior lateral eye" id="ABBRID0E3NAE" xlink:type="simple">ALE</abbrev> 0.03, <abbrev xmlns:xlink="http://www.w3.org/1999/xlink" xlink:title="posterior median eye" id="ABBRID0EAOAE" xlink:type="simple">PME</abbrev>–<abbrev xmlns:xlink="http://www.w3.org/1999/xlink" xlink:title="posterior median eye" id="ABBRID0EEOAE" xlink:type="simple">PME</abbrev> 0.33, <abbrev xmlns:xlink="http://www.w3.org/1999/xlink" xlink:title="posterior median eye" id="ABBRID0EIOAE" xlink:type="simple">PME</abbrev>–<abbrev xmlns:xlink="http://www.w3.org/1999/xlink" xlink:title="posterior lateral eye" id="ABBRID0EMOAE" xlink:type="simple">PLE</abbrev> 0.35, <abbrev xmlns:xlink="http://www.w3.org/1999/xlink" xlink:title="median ocular area" id="ABBRID0EQOAE" xlink:type="simple">MOA</abbrev> length 0.58, anterior width 0.43, posterior width 0.65. Leg measurements: I 8.45 (2.45, 2.80, 2.20, 1.00), II 8.35 (2.45, 2.75, 2.15, 1.00), III 5.10 (1.65, 1.60, 1.15, 0.70), IV 8.00 (2.60, 2.55, 2.00, 0.85). Habitus similar to that of male, but abdomen with a pair of low anterolateral humps and sternum with a throughout paler patch.</p><p><bold><italic>Epigyne</italic></bold> (Fig. <xref ref-type="fig" rid="F1">1A–D</xref>): ~1.36× wider than long in ventral view, with a distinct median septum separating two depressions; copulatory openings situated on inner edges of the depressions; copulatory ducts widest at the beginning part, a bit longer than spermatheca; spermathecae almost S-shaped in dorsal view, not touching.</p></tp:treatment-sec><tp:treatment-sec sec-type="variation" id="SECID0E6OAE"><title>Variation.</title><p>Total length: ♀ 5.05–6.70 (<italic>n</italic> = 3).</p></tp:treatment-sec><tp:treatment-sec sec-type="distribution" id="SECID0EHPAE"><title>Distribution.</title><p>China (Yunnan).</p></tp:treatment-sec><tp:treatment-sec><!--Section generated to contain objects referenced in tp:taxon-treatment.--><fig id="F7" position="float" orientation="portrait"><object-id xmlns:xlink="http://www.w3.org/1999/xlink" content-type="doi" xlink:type="simple">10.3897/zookeys.1191.117592.figure7</object-id><object-id xmlns:xlink="http://www.w3.org/1999/xlink" content-type="arpha" xlink:type="simple">003C0850-0D80-57A0-99F1-F435319C8968</object-id><label>Figure 7.</label><caption><p>Legs of <italic><tp:taxon-name><tp:taxon-name-part taxon-name-part-type="genus" reg="Gea">Gea</tp:taxon-name-part></tp:taxon-name></italic> spp., prolateral view (some macroseta fell out from the original positions) <bold>A–D</bold><italic><tp:taxon-name><tp:taxon-name-part taxon-name-part-type="genus" reg="Gea">Gea</tp:taxon-name-part><tp:taxon-name-part taxon-name-part-type="species" reg="jingdong">jingdong</tp:taxon-name-part></tp:taxon-name></italic> Mi, Wang &amp; Gan, sp. nov. holotype <bold>E–H</bold><italic><tp:taxon-name><tp:taxon-name-part taxon-name-part-type="genus" reg="Gea">Gea</tp:taxon-name-part><tp:taxon-name-part taxon-name-part-type="species" reg="spinipes">spinipes</tp:taxon-name-part></tp:taxon-name></italic> C.L. Koch, 1843 <abbrev xmlns:xlink="http://www.w3.org/1999/xlink" xlink:title="Museum of Tongren University, China" id="ABBRID0EJOAG" xlink:type="simple">TRU</abbrev>-<tp:taxon-name><tp:taxon-name-part taxon-name-part-type="family">Araneidae</tp:taxon-name-part></tp:taxon-name>-272 <bold>I–L</bold><italic><tp:taxon-name><tp:taxon-name-part taxon-name-part-type="genus" reg="Gea">Gea</tp:taxon-name-part><tp:taxon-name-part taxon-name-part-type="species" reg="subarmata">subarmata</tp:taxon-name-part></tp:taxon-name></italic> Thorell, 1890 <abbrev xmlns:xlink="http://www.w3.org/1999/xlink" xlink:title="Museum of Tongren University, China" id="ABBRID0E6OAG" xlink:type="simple">TRU</abbrev>-<tp:taxon-name><tp:taxon-name-part taxon-name-part-type="family">Araneidae</tp:taxon-name-part></tp:taxon-name>-288 <bold>A, E, I</bold> legs I <bold>B, F, J</bold> legs II <bold>C, G, K</bold> legs III <bold>D, H, L</bold> legs IV. Scale bars: 1 mm.</p></caption><graphic xmlns:xlink="http://www.w3.org/1999/xlink" xlink:href="zookeys-1191-075_article-117592__-g007.jpg" position="float" orientation="portrait" xlink:type="simple" id="oo_982163.jpg"><uri content-type="original_file" xlink:type="simple">https://binary.pensoft.net/fig/982163</uri></graphic></fig><fig id="F8" position="float" orientation="portrait"><object-id xmlns:xlink="http://www.w3.org/1999/xlink" content-type="doi" xlink:type="simple">10.3897/zookeys.1191.117592.figure8</object-id><object-id xmlns:xlink="http://www.w3.org/1999/xlink" content-type="arpha" xlink:type="simple">B61B79CF-5572-52FE-BCDC-38718777DB72</object-id><label>Figure 8.</label><caption><p>Distribution in China of the examined specimens.</p></caption><graphic xmlns:xlink="http://www.w3.org/1999/xlink" xlink:href="zookeys-1191-075_article-117592__-g008.jpg" position="float" orientation="portrait" xlink:type="simple" id="oo_982164.jpg"><uri content-type="original_file" xlink:type="simple">https://binary.pensoft.net/fig/982164</uri></graphic></fig></tp:treatment-sec></tp:taxon-treatment>
