# Supplementary material for: ﻿Revision of the orb-weaver spider genus Gea C.L. Koch, 1843 (Araneae, Araneidae) from China
Source: Zookeys. 2024 Feb 9;1191:75–88. doi: 10.3897/zookeys.1191.117592 (PMC10873805; doi:10.3897/zookeys.1191.117592)
Supplement: XML Treatment for Gea spinipes [file zookeys.1191.117592-treatment3.xml]

<!DOCTYPE tp:taxon-treatment
  PUBLIC "-//TaxonX//DTD Taxonomic Treatment Publishing DTD v0 20100105//EN" "tax-treatment-NSO.dtd">
<tp:taxon-treatment xmlns:tp="http://www.plazi.org/taxpub"><tp:treatment-meta><kwd-group><label>Taxon classification</label><kwd>
                <named-content content-type="kingdom">Animalia</named-content>
              </kwd><kwd>
                <named-content content-type="order">Araneae</named-content>
              </kwd><kwd>
                <named-content content-type="family">Araneidae</named-content>
              </kwd></kwd-group><mixed-citation publication-type="journal"><person-group><name><surname>Mi</surname><given-names>Xiaoqi</given-names></name><name><surname>Liu</surname><given-names>Feng</given-names></name><name><surname>Wang</surname><given-names>Cheng</given-names></name><name><surname>Gan</surname><given-names>Jiahui</given-names></name><name><surname>Wu</surname><given-names>Yibei</given-names></name></person-group><article-title>﻿Revision of the orb-weaver spider genus <italic><tp:taxon-name><tp:taxon-name-part taxon-name-part-type="genus" reg="Gea">Gea</tp:taxon-name-part></tp:taxon-name></italic> C.L. Koch, 1843 (<tp:taxon-name><tp:taxon-name-part taxon-name-part-type="order">Araneae</tp:taxon-name-part></tp:taxon-name>, <tp:taxon-name><tp:taxon-name-part taxon-name-part-type="family">Araneidae</tp:taxon-name-part></tp:taxon-name>) from China</article-title><source>Zookeys</source><day>09</day><month>02</month><year>2024</year><volume>1191</volume><fpage>75</fpage><lpage>88</lpage><pub-id pub-id-type="doi">10.3897/zookeys.1191.117592</pub-id></mixed-citation></tp:treatment-meta><tp:nomenclature><label>﻿</label><tp:taxon-name>
              <object-id xmlns:xlink="http://www.w3.org/1999/xlink" content-type="arpha" xlink:type="simple">B020C8A1-E73B-59D5-9129-5FD19F9ECC8E</object-id>
              <tp:taxon-name-part taxon-name-part-type="genus" reg="Gea">Gea</tp:taxon-name-part>
              <tp:taxon-name-part taxon-name-part-type="species" reg="spinipes">spinipes</tp:taxon-name-part>
            </tp:taxon-name><tp:taxon-authority>C.L. Koch, 1843</tp:taxon-authority><xref ref-type="fig" rid="F3">Figs 3</xref><xref ref-type="fig" rid="F4">, 4</xref><xref ref-type="fig" rid="F7">, 7E–H</xref><xref ref-type="fig" rid="F8">, 8</xref><tp:nomenclature-citation-list><tp:nomenclature-citation><tp:taxon-name>
                  <tp:taxon-name-part taxon-name-part-type="genus" reg="Gea">Gea</tp:taxon-name-part>
                  <tp:taxon-name-part taxon-name-part-type="species" reg="spinipes">spinipes</tp:taxon-name-part>
                </tp:taxon-name><comment>C.L. Koch 1843: 101, fig. 823; <xref ref-type="bibr" rid="B10">Yin et al. 1989</xref>: 67, fig. 7A–C; <xref ref-type="bibr" rid="B2">Chang and Chang 1997</xref>: 83, figs 1–4; <xref ref-type="bibr" rid="B11">Yin et al. 1997</xref>: 90, fig. 21a–f; <xref ref-type="bibr" rid="B7">Song et al. 1999</xref>: 282, fig. 169B–D. (type material not examined).</comment></tp:nomenclature-citation></tp:nomenclature-citation-list></tp:nomenclature><tp:treatment-sec sec-type="material" id="SECID0E6RAE"><title>Materials examined.</title><p>China – Guangxi Zhuang Autonomous Region • 1♂; Beihai City, Yinhai District, Yajishan Forestry Station; <named-content xmlns:xlink="http://www.w3.org/1999/xlink" content-type="dwc:verbatimCoordinates" xlink:type="simple"><named-content content-type="geo-json" specific-use="{&#34;type&#34;:&#34;Point&#34;,&#34;coordinates&#34;:[109.306833,21.589500]}" id="NCID0EISAE" xlink:type="simple">21°35.37'N, 109°18.41'E</named-content></named-content>; ca 30 m elev.; 12.VIII.2017; X.Q. Mi et al. leg.; <abbrev xmlns:xlink="http://www.w3.org/1999/xlink" xlink:title="Museum of Tongren University, China" id="ABBRID0ENSAE" xlink:type="simple">TRU</abbrev>-<tp:taxon-name><tp:taxon-name-part taxon-name-part-type="family">Araneidae</tp:taxon-name-part></tp:taxon-name>-272 • 1♂; Fangchenggang City, Shangsi County, Shiwandashan National Forestry Park; <named-content xmlns:xlink="http://www.w3.org/1999/xlink" content-type="dwc:verbatimCoordinates" xlink:type="simple"><named-content content-type="geo-json" specific-use="{&#34;type&#34;:&#34;Point&#34;,&#34;coordinates&#34;:[107.904333,21.897833]}" id="NCID0EZSAE" xlink:type="simple">21°53.87'N, 107°54.26'E</named-content></named-content>; ca 370 m elev.; 14.VIII.2017; X.Q. Mi et al. leg.; <abbrev xmlns:xlink="http://www.w3.org/1999/xlink" xlink:title="Museum of Tongren University, China" id="ABBRID0E5SAE" xlink:type="simple">TRU</abbrev>-<tp:taxon-name><tp:taxon-name-part taxon-name-part-type="family">Araneidae</tp:taxon-name-part></tp:taxon-name>-273 • 1♂; Beihai City, Tieshangang District, Xinggang Township, Xiaomatou Village, Caobiaotang; <named-content xmlns:xlink="http://www.w3.org/1999/xlink" content-type="dwc:verbatimCoordinates" xlink:type="simple"><named-content content-type="geo-json" specific-use="{&#34;type&#34;:&#34;Point&#34;,&#34;coordinates&#34;:[109.487000,21.551833]}" id="NCID0EKTAE" xlink:type="simple">21°33.11'N, 109°29.22'E</named-content></named-content>; ca 10 m elev.; 4.XII.2018, X.Q. Mi et al. leg.; <abbrev xmlns:xlink="http://www.w3.org/1999/xlink" xlink:title="Museum of Tongren University, China" id="ABBRID0EPTAE" xlink:type="simple">TRU</abbrev>-<tp:taxon-name><tp:taxon-name-part taxon-name-part-type="family">Araneidae</tp:taxon-name-part></tp:taxon-name>-275 • 2♀♀; Chongzuo City, Jiangzhou District, Zuozhou Township, Guanghe Village; <named-content xmlns:xlink="http://www.w3.org/1999/xlink" content-type="dwc:verbatimCoordinates" xlink:type="simple"><named-content content-type="geo-json" specific-use="{&#34;type&#34;:&#34;Point&#34;,&#34;coordinates&#34;:[107.415667,22.578667]}" id="NCID0E2TAE" xlink:type="simple">22°34.72'N, 107°24.94'E</named-content></named-content>; ca 160 m elev.; 4.VII.2019; C. Wang et al. leg.; <abbrev xmlns:xlink="http://www.w3.org/1999/xlink" xlink:title="Museum of Tongren University, China" id="ABBRID0EAUAE" xlink:type="simple">TRU</abbrev>-<tp:taxon-name><tp:taxon-name-part taxon-name-part-type="family">Araneidae</tp:taxon-name-part></tp:taxon-name>-276–277. – Guangdong Province • 1♀; Maoming City, Xinyi City, Dawuling Natural Reseve; <named-content xmlns:xlink="http://www.w3.org/1999/xlink" content-type="dwc:verbatimCoordinates" xlink:type="simple"><named-content content-type="geo-json" specific-use="{&#34;type&#34;:&#34;Point&#34;,&#34;coordinates&#34;:[111.181167,22.284167]}" id="NCID0EMUAE" xlink:type="simple">22°17.05'N, 111°10.87'E</named-content></named-content>; ca 700 m elev.; 2.XII.2018, X.Q. Mi et al. leg.; <abbrev xmlns:xlink="http://www.w3.org/1999/xlink" xlink:title="Museum of Tongren University, China" id="ABBRID0ERUAE" xlink:type="simple">TRU</abbrev>-<tp:taxon-name><tp:taxon-name-part taxon-name-part-type="family">Araneidae</tp:taxon-name-part></tp:taxon-name>-274. – Hainan Province • 1♀;Wuzhishan City, A’tuoling; <named-content xmlns:xlink="http://www.w3.org/1999/xlink" content-type="dwc:verbatimCoordinates" xlink:type="simple"><named-content content-type="geo-json" specific-use="{&#34;type&#34;:&#34;Point&#34;,&#34;coordinates&#34;:[109.510167,18.836167]}" id="NCID0E4UAE" xlink:type="simple">18°50.17'N, 109°30.61'E</named-content></named-content>; ca 790 m elev.; 9.VIII.2020 X.Q. Mi et al. leg.; <abbrev xmlns:xlink="http://www.w3.org/1999/xlink" xlink:title="Museum of Tongren University, China" id="ABBRID0ECVAE" xlink:type="simple">TRU</abbrev>-<tp:taxon-name><tp:taxon-name-part taxon-name-part-type="family">Araneidae</tp:taxon-name-part></tp:taxon-name>-278 • 1♀; Wuzhishan City, Shuiman Township, around Yataiyulin Hotel; <named-content xmlns:xlink="http://www.w3.org/1999/xlink" content-type="dwc:verbatimCoordinates" xlink:type="simple"><named-content content-type="geo-json" specific-use="{&#34;type&#34;:&#34;Point&#34;,&#34;coordinates&#34;:[109.678333,18.906167]}" id="NCID0EOVAE" xlink:type="simple">18°54.37'N, 109°40.70'E</named-content></named-content>; ca 750 m elev.; 11.VIII.2020; X.Q. Mi et al. leg.; <abbrev xmlns:xlink="http://www.w3.org/1999/xlink" xlink:title="Museum of Tongren University, China" id="ABBRID0ETVAE" xlink:type="simple">TRU</abbrev>-<tp:taxon-name><tp:taxon-name-part taxon-name-part-type="family">Araneidae</tp:taxon-name-part></tp:taxon-name>-279 • 1♀; Dongfang City, Gancheng Township, Tuotou Village; <named-content xmlns:xlink="http://www.w3.org/1999/xlink" content-type="dwc:verbatimCoordinates" xlink:type="simple"><named-content content-type="geo-json" specific-use="{&#34;type&#34;:&#34;Point&#34;,&#34;coordinates&#34;:[108.847833,18.842833]}" id="NCID0E6VAE" xlink:type="simple">18°50.57'N, 108°50.87'E</named-content></named-content>; ca 110 m elev.; 29.VII.2023; X.Q. Mi et al. leg.; <abbrev xmlns:xlink="http://www.w3.org/1999/xlink" xlink:title="Museum of Tongren University, China" id="ABBRID0EEWAE" xlink:type="simple">TRU</abbrev>-<tp:taxon-name><tp:taxon-name-part taxon-name-part-type="family">Araneidae</tp:taxon-name-part></tp:taxon-name>-280 • 1♂; Dongfang City, Gancheng Township, Tuotou Village, Shi’anlao; <named-content xmlns:xlink="http://www.w3.org/1999/xlink" content-type="dwc:verbatimCoordinates" xlink:type="simple"><named-content content-type="geo-json" specific-use="{&#34;type&#34;:&#34;Point&#34;,&#34;coordinates&#34;:[108.845333,18.842667]}" id="NCID0EQWAE" xlink:type="simple">18°50.56′N, 108°50.72′E</named-content></named-content>; ca 110 m elev.; 30.VII.2023; X.Q. Mi et al. leg.; <abbrev xmlns:xlink="http://www.w3.org/1999/xlink" xlink:title="Museum of Tongren University, China" id="ABBRID0EVWAE" xlink:type="simple">TRU</abbrev>-<tp:taxon-name><tp:taxon-name-part taxon-name-part-type="family">Araneidae</tp:taxon-name-part></tp:taxon-name>-281 • 1♂1♀; Lingshui Li Autonomous County, Diaoluoshan National Nature Reserve, Popular Science Base; <named-content xmlns:xlink="http://www.w3.org/1999/xlink" content-type="dwc:verbatimCoordinates" xlink:type="simple"><named-content content-type="geo-json" specific-use="{&#34;type&#34;:&#34;Point&#34;,&#34;coordinates&#34;:[109.894333,18.670833]}" id="NCID0EBXAE" xlink:type="simple">18°40.25'N, 109°53.66'E</named-content></named-content>; ca 490 m elev.; 26.VII.2023; C. Wang et al. leg.; <abbrev xmlns:xlink="http://www.w3.org/1999/xlink" xlink:title="Museum of Tongren University, China" id="ABBRID0EGXAE" xlink:type="simple">TRU</abbrev>-<tp:taxon-name><tp:taxon-name-part taxon-name-part-type="family">Araneidae</tp:taxon-name-part></tp:taxon-name>-282–283 • 1♂; Lingshui Li Autonomous County, Diaoluoshan National Nature Reserve, Shidai Village, Heliuling; <named-content xmlns:xlink="http://www.w3.org/1999/xlink" content-type="dwc:verbatimCoordinates" xlink:type="simple"><named-content content-type="geo-json" specific-use="{&#34;type&#34;:&#34;Point&#34;,&#34;coordinates&#34;:[109.733833,18.792500]}" id="NCID0ESXAE" xlink:type="simple">18°47.55'N, 109°44.03'E</named-content></named-content>; ca 610 m elev.; 27.VII.2023; C. Wang et al. leg.; <abbrev xmlns:xlink="http://www.w3.org/1999/xlink" xlink:title="Museum of Tongren University, China" id="ABBRID0EXXAE" xlink:type="simple">TRU</abbrev>-<tp:taxon-name><tp:taxon-name-part taxon-name-part-type="family">Araneidae</tp:taxon-name-part></tp:taxon-name>-284 • 1♂; Lingshui Li Autonomous County, Diaoluoshan National Nature Reserve, Houshan; <named-content xmlns:xlink="http://www.w3.org/1999/xlink" content-type="dwc:verbatimCoordinates" xlink:type="simple"><named-content content-type="geo-json" specific-use="{&#34;type&#34;:&#34;Point&#34;,&#34;coordinates&#34;:[109.867333,18.726167]}" id="NCID0EDYAE" xlink:type="simple">18°43.57'N, 109°52.04'E</named-content></named-content>; ca 930 m elev.; 28.VII.2023; C. Wang et al. leg.; <abbrev xmlns:xlink="http://www.w3.org/1999/xlink" xlink:title="Museum of Tongren University, China" id="ABBRID0EIYAE" xlink:type="simple">TRU</abbrev>-<tp:taxon-name><tp:taxon-name-part taxon-name-part-type="family">Araneidae</tp:taxon-name-part></tp:taxon-name>-285 • 1♂; Changjiang Li Autonomous County, Qicha Township, Bawangling National Nature Reserve, Dongyi Forest Station; <named-content xmlns:xlink="http://www.w3.org/1999/xlink" content-type="dwc:verbatimCoordinates" xlink:type="simple"><named-content content-type="geo-json" specific-use="{&#34;type&#34;:&#34;Point&#34;,&#34;coordinates&#34;:[109.127333,19.120500]}" id="NCID0EUYAE" xlink:type="simple">19°7.23'N, 109°7.64'E</named-content></named-content>; ca 490 m elev.; 3.VIII.2023; X.Q. Mi et al. Leg; <abbrev xmlns:xlink="http://www.w3.org/1999/xlink" xlink:title="Museum of Tongren University, China" id="ABBRID0EZYAE" xlink:type="simple">TRU</abbrev>-<tp:taxon-name><tp:taxon-name-part taxon-name-part-type="family">Araneidae</tp:taxon-name-part></tp:taxon-name>-286 • 1♀; Baoting Li and Miao Autonomous County, Maogan Township, X124 roadside; <named-content xmlns:xlink="http://www.w3.org/1999/xlink" content-type="dwc:verbatimCoordinates" xlink:type="simple"><named-content content-type="geo-json" specific-use="{&#34;type&#34;:&#34;Point&#34;,&#34;coordinates&#34;:[109.540833,18.655333]}" id="NCID0EFZAE" xlink:type="simple">18°39.32'N, 109°32.45'E</named-content></named-content>; ca 530 m elev.; 4.VIII.2023; C. Wang et al. leg; <abbrev xmlns:xlink="http://www.w3.org/1999/xlink" xlink:title="Museum of Tongren University, China" id="ABBRID0EKZAE" xlink:type="simple">TRU</abbrev>-<tp:taxon-name><tp:taxon-name-part taxon-name-part-type="family">Araneidae</tp:taxon-name-part></tp:taxon-name>-287.</p></tp:treatment-sec><tp:treatment-sec sec-type="diagnosis" id="SECID0ETZAE"><title>Diagnosis.</title><p>See the Diagnosis of <italic><tp:taxon-name><tp:taxon-name-part taxon-name-part-type="genus" reg="Gea">G.</tp:taxon-name-part><tp:taxon-name-part taxon-name-part-type="species" reg="jingdong">jingdong</tp:taxon-name-part></tp:taxon-name></italic> Mi, Wang &amp; Gan, sp. nov.</p></tp:treatment-sec><tp:treatment-sec sec-type="description" id="SECID0EE1AE"><title>Description.</title><p><bold>Male</bold> (Figs <xref ref-type="fig" rid="F3">3J–L</xref>, <xref ref-type="fig" rid="F4">4</xref>, <xref ref-type="fig" rid="F7">7E–H</xref>). Total length 3.25. Carapace 1.95 long, 1.70 wide. Abdomen 1.85 long, 1.20 wide. Clypeus 0.05 high. Eye sizes and interdistances: <abbrev xmlns:xlink="http://www.w3.org/1999/xlink" xlink:title="anterior median eye" id="ABBRID0EY1AE" xlink:type="simple">AME</abbrev> 0.13, <abbrev xmlns:xlink="http://www.w3.org/1999/xlink" xlink:title="anterior lateral eye" id="ABBRID0E31AE" xlink:type="simple">ALE</abbrev> 0.08, <abbrev xmlns:xlink="http://www.w3.org/1999/xlink" xlink:title="posterior median eye" id="ABBRID0EA2AE" xlink:type="simple">PME</abbrev> 0.13, <abbrev xmlns:xlink="http://www.w3.org/1999/xlink" xlink:title="posterior lateral eye" id="ABBRID0EE2AE" xlink:type="simple">PLE</abbrev> 0.13, <abbrev xmlns:xlink="http://www.w3.org/1999/xlink" xlink:title="anterior median eye" id="ABBRID0EI2AE" xlink:type="simple">AME</abbrev>–<abbrev xmlns:xlink="http://www.w3.org/1999/xlink" xlink:title="anterior median eye" id="ABBRID0EM2AE" xlink:type="simple">AME</abbrev> 0.13, <abbrev xmlns:xlink="http://www.w3.org/1999/xlink" xlink:title="anterior median eye" id="ABBRID0EQ2AE" xlink:type="simple">AME</abbrev>–<abbrev xmlns:xlink="http://www.w3.org/1999/xlink" xlink:title="anterior lateral eye" id="ABBRID0EU2AE" xlink:type="simple">ALE</abbrev> 0.03, <abbrev xmlns:xlink="http://www.w3.org/1999/xlink" xlink:title="posterior median eye" id="ABBRID0EY2AE" xlink:type="simple">PME</abbrev>–<abbrev xmlns:xlink="http://www.w3.org/1999/xlink" xlink:title="posterior median eye" id="ABBRID0E32AE" xlink:type="simple">PME</abbrev> 0.20, <abbrev xmlns:xlink="http://www.w3.org/1999/xlink" xlink:title="posterior median eye" id="ABBRID0EA3AE" xlink:type="simple">PME</abbrev>–<abbrev xmlns:xlink="http://www.w3.org/1999/xlink" xlink:title="posterior lateral eye" id="ABBRID0EE3AE" xlink:type="simple">PLE</abbrev> 0.23, <abbrev xmlns:xlink="http://www.w3.org/1999/xlink" xlink:title="median ocular area" id="ABBRID0EI3AE" xlink:type="simple">MOA</abbrev> length 0.53, anterior width 0.38, posterior width 0.43. Leg measurements: I 8.55 (2.50, 2.60, 2.40, 1.05), II 7.90 (2.35, 2.30, 2.25, 1.00), III 4.65 (1.55, 1.30, 1.15, 0.65), IV 7.20 (2.35, 2.00, 2.00, 0.85). Carapace yellow, with inconspicuous, radial, dark patches; eyes with dark base. Cervical groove inconspicuous; fovea longitudinal. Chelicerae yellow, with four promarginal and three retromarginal teeth. Endites wider than long, yellow, with very narrow, dark anterior edges. Labium triangular, yellow. Sternum cordiform, yellow, with a white, wedge-shaped patch. Legs yellow to yellowish brown; legs III and IV with dark annuli; femur I with 11 macrosetae; tibia I with 13 macrosetae; tibia II with 13 macrosetae; tibia III with seven macrosetae; tibia IV with 11 macrosetae. Abdomen shield-shaped, ~1.54× longer than wide; dorsum dark, with two white spots anteriorly. Venter abdomen yellow, with white patches. Spinnerets yellow with gray tip.</p><p><bold><italic>Pedipalp</italic></bold> (Fig. <xref ref-type="fig" rid="F4">4</xref>): paracybium fingerlike; median apophysis bifurcated, dorsal ramus weaker, ventral ramus extremely long, exceeding length of conductor in prolateral and retrolateral view; embolus stout at base, twisted approximately 360° and tapering into a fine tip; conductor prominent, curled bilaterally.</p><p><bold>Female</bold> (Fig. <xref ref-type="fig" rid="F3">3A–I</xref>). Total length 3.65. Carapace 2.05 long, 1.60 wide. Abdomen 2.40 long, 1.75 wide. Clypeus 0.05 high. Eye sizes and interdistances: <abbrev xmlns:xlink="http://www.w3.org/1999/xlink" xlink:title="anterior median eye" id="ABBRID0E63AE" xlink:type="simple">AME</abbrev> 0.18, <abbrev xmlns:xlink="http://www.w3.org/1999/xlink" xlink:title="anterior lateral eye" id="ABBRID0ED4AE" xlink:type="simple">ALE</abbrev> 0.08, <abbrev xmlns:xlink="http://www.w3.org/1999/xlink" xlink:title="posterior median eye" id="ABBRID0EH4AE" xlink:type="simple">PME</abbrev> 0.18, <abbrev xmlns:xlink="http://www.w3.org/1999/xlink" xlink:title="posterior lateral eye" id="ABBRID0EL4AE" xlink:type="simple">PLE</abbrev> 0.18, <abbrev xmlns:xlink="http://www.w3.org/1999/xlink" xlink:title="anterior median eye" id="ABBRID0EP4AE" xlink:type="simple">AME</abbrev>–<abbrev xmlns:xlink="http://www.w3.org/1999/xlink" xlink:title="anterior median eye" id="ABBRID0ET4AE" xlink:type="simple">AME</abbrev> 0.10, <abbrev xmlns:xlink="http://www.w3.org/1999/xlink" xlink:title="anterior median eye" id="ABBRID0EX4AE" xlink:type="simple">AME</abbrev>–<abbrev xmlns:xlink="http://www.w3.org/1999/xlink" xlink:title="anterior lateral eye" id="ABBRID0E24AE" xlink:type="simple">ALE</abbrev> 0.05, <abbrev xmlns:xlink="http://www.w3.org/1999/xlink" xlink:title="posterior median eye" id="ABBRID0E64AE" xlink:type="simple">PME</abbrev>–<abbrev xmlns:xlink="http://www.w3.org/1999/xlink" xlink:title="posterior median eye" id="ABBRID0ED5AE" xlink:type="simple">PME</abbrev> 0.25, <abbrev xmlns:xlink="http://www.w3.org/1999/xlink" xlink:title="posterior median eye" id="ABBRID0EH5AE" xlink:type="simple">PME</abbrev>–<abbrev xmlns:xlink="http://www.w3.org/1999/xlink" xlink:title="posterior lateral eye" id="ABBRID0EL5AE" xlink:type="simple">PLE</abbrev> 0.35, <abbrev xmlns:xlink="http://www.w3.org/1999/xlink" xlink:title="median ocular area" id="ABBRID0EP5AE" xlink:type="simple">MOA</abbrev> length 0.65, anterior width 0.38, posterior width 0.55. Leg measurements: I 6.60 (2.00, 2.05, 1.75, 0.80), II 6.50 (2.05, 2.00, 1.70, 0.75), III 4.05 (1.30, 1.25, 0.95, 0.55), IV 6.30 (2.10, 2.00, 1.60, 0.60). Habitus similar to that of male but with darker patches on thoracic region.</p><p><bold><italic>Epigyne</italic></bold> (Fig. <xref ref-type="fig" rid="F4">4A–F</xref>): ~1.3× wider than long in ventral view, with a distinct median septum separating two depressions in ventral view; copulatory openings situated on anterolateral edges of depressions; copulatory ducts twisted, a bit longer than spermatheca; spermathecae elongate kidney-shaped, touching or nearly touching at midline.</p></tp:treatment-sec><tp:treatment-sec sec-type="variation" id="SECID0E55AE"><title>Variation.</title><p>Total length: ♂ 3.25–4.00 (<italic>n</italic> = 8); ♀ 3.65–6.90 (<italic>n</italic> = 8). Tip of embolus always broken.</p></tp:treatment-sec><tp:treatment-sec sec-type="distribution" id="SECID0EI6AE"><title>Distribution.</title><p>China (Guangdong, Guangxi, Guizhou, Hainan, Taiwan, Yunnan), Pakistan, India, Indonesia, Malaysia, Myanmar, and Singapore.</p></tp:treatment-sec><tp:treatment-sec sec-type="comments" id="SECID0EN6AE"><title>Comment.</title><p><italic><tp:taxon-name><tp:taxon-name-part taxon-name-part-type="genus" reg="Gea">Gea</tp:taxon-name-part><tp:taxon-name-part taxon-name-part-type="species" reg="spinipes">spinipes</tp:taxon-name-part></tp:taxon-name></italic> is widely distributed from Pakistan to Indonesia, and shows some differences in epigynal structure of specimens collected from different sites (<xref ref-type="bibr" rid="B4">Levi 1983</xref>: figs 362–370) and that may indicate they are not conspecific. So, further taxonomic study about this species is necessary, especially getting more male specimens from different sites. <italic><tp:taxon-name><tp:taxon-name-part taxon-name-part-type="genus" reg="Gea">G.</tp:taxon-name-part><tp:taxon-name-part taxon-name-part-type="species" reg="zaragosa">zaragosa</tp:taxon-name-part></tp:taxon-name></italic> described by <xref ref-type="bibr" rid="B1">Barrion and Litsinger (1995)</xref> is similar to <italic><tp:taxon-name><tp:taxon-name-part taxon-name-part-type="genus" reg="Gea">G.</tp:taxon-name-part><tp:taxon-name-part taxon-name-part-type="species" reg="spinipes">spinipes</tp:taxon-name-part></tp:taxon-name></italic> both in habitus and genitalia structures, but no detailed diagnosis was provided. Judging from the illustrations, <italic><tp:taxon-name><tp:taxon-name-part taxon-name-part-type="genus" reg="Gea">G.</tp:taxon-name-part><tp:taxon-name-part taxon-name-part-type="species" reg="zaragosa">zaragosa</tp:taxon-name-part></tp:taxon-name></italic> Barrion &amp; Litsinger, 1995 is probably synonymized with the former.</p></tp:treatment-sec><tp:treatment-sec><!--Section generated to contain objects referenced in tp:taxon-treatment.--><fig id="F3" position="float" orientation="portrait"><object-id xmlns:xlink="http://www.w3.org/1999/xlink" content-type="doi" xlink:type="simple">10.3897/zookeys.1191.117592.figure3</object-id><object-id xmlns:xlink="http://www.w3.org/1999/xlink" content-type="arpha" xlink:type="simple">C13EEE80-200F-54EE-A205-8C86582AAD93</object-id><label>Figure 3.</label><caption><p><italic><tp:taxon-name><tp:taxon-name-part taxon-name-part-type="genus" reg="Gea">Gea</tp:taxon-name-part><tp:taxon-name-part taxon-name-part-type="species" reg="spinipes">spinipes</tp:taxon-name-part></tp:taxon-name></italic> C.L. Koch, 1843 <bold>A–E, G–I</bold><abbrev xmlns:xlink="http://www.w3.org/1999/xlink" xlink:title="Museum of Tongren University, China" id="ABBRID0ESFAE" xlink:type="simple">TRU</abbrev>-<tp:taxon-name><tp:taxon-name-part taxon-name-part-type="family">Araneidae</tp:taxon-name-part></tp:taxon-name>-274 <bold>F</bold><abbrev xmlns:xlink="http://www.w3.org/1999/xlink" xlink:title="Museum of Tongren University, China" id="ABBRID0E4FAE" xlink:type="simple">TRU</abbrev>-<tp:taxon-name><tp:taxon-name-part taxon-name-part-type="family">Araneidae</tp:taxon-name-part></tp:taxon-name>-276 <bold>J–L</bold><abbrev xmlns:xlink="http://www.w3.org/1999/xlink" xlink:title="Museum of Tongren University, China" id="ABBRID0EIGAE" xlink:type="simple">TRU</abbrev>-<tp:taxon-name><tp:taxon-name-part taxon-name-part-type="family">Araneidae</tp:taxon-name-part></tp:taxon-name>-272 <bold>A</bold> epigyne, ventral view <bold>B</bold> ibid., lateral view <bold>C</bold> ibid., anterior view <bold>D</bold> vulva, posterior view <bold>E</bold> ibid., dorsal view <bold>F</bold> ibid., dorsal view <bold>G, J</bold> habitus, dorsal view <bold>H, K</bold> ibid., ventral view <bold>I, L</bold> ibid., lateral view. Scale bars: 0.1 mm (<bold>A–F</bold>); 1 mm (<bold>G–L</bold>). Abbreviations: <abbrev xmlns:xlink="http://www.w3.org/1999/xlink" xlink:title="copulatory duct" id="ABBRID0EHHAE" xlink:type="simple">CD</abbrev> copulatory duct, <abbrev xmlns:xlink="http://www.w3.org/1999/xlink" xlink:title="copulatory opening" id="ABBRID0ELHAE" xlink:type="simple">CO</abbrev> copulatory opening, <abbrev xmlns:xlink="http://www.w3.org/1999/xlink" xlink:title="fertilization duct" id="ABBRID0EPHAE" xlink:type="simple">FD</abbrev> fertilization duct, <abbrev xmlns:xlink="http://www.w3.org/1999/xlink" xlink:title="lateral plate" id="ABBRID0ETHAE" xlink:type="simple">LP</abbrev> lateral plate, <abbrev xmlns:xlink="http://www.w3.org/1999/xlink" xlink:title="spermatheca" id="ABBRID0EXHAE" xlink:type="simple">Sp</abbrev> spermatheca.</p></caption><graphic xmlns:xlink="http://www.w3.org/1999/xlink" xlink:href="zookeys-1191-075_article-117592__-g003.jpg" position="float" orientation="portrait" xlink:type="simple" id="oo_982159.jpg"><uri content-type="original_file" xlink:type="simple">https://binary.pensoft.net/fig/982159</uri></graphic></fig><fig id="F4" position="float" orientation="portrait"><object-id xmlns:xlink="http://www.w3.org/1999/xlink" content-type="doi" xlink:type="simple">10.3897/zookeys.1191.117592.figure4</object-id><object-id xmlns:xlink="http://www.w3.org/1999/xlink" content-type="arpha" xlink:type="simple">206BD234-E193-5563-B201-7165CD8F47A1</object-id><label>Figure 4.</label><caption><p><italic><tp:taxon-name><tp:taxon-name-part taxon-name-part-type="genus" reg="Gea">Gea</tp:taxon-name-part><tp:taxon-name-part taxon-name-part-type="species" reg="spinipes">spinipes</tp:taxon-name-part></tp:taxon-name></italic> C.L. Koch, 1843 <bold>A–D</bold><abbrev xmlns:xlink="http://www.w3.org/1999/xlink" xlink:title="Museum of Tongren University, China" id="ABBRID0EVIAE" xlink:type="simple">TRU</abbrev>-<tp:taxon-name><tp:taxon-name-part taxon-name-part-type="family">Araneidae</tp:taxon-name-part></tp:taxon-name>-272 <bold>E</bold><abbrev xmlns:xlink="http://www.w3.org/1999/xlink" xlink:title="Museum of Tongren University, China" id="ABBRID0EAJAE" xlink:type="simple">TRU</abbrev>-<tp:taxon-name><tp:taxon-name-part taxon-name-part-type="family">Araneidae</tp:taxon-name-part></tp:taxon-name>-279 <bold>A</bold> pedipalp, prolateral view <bold>B</bold> ibid., retrolateral view <bold>C</bold> ibid., ventral view <bold>D</bold> ibid., apical view <bold>E</bold> part of pedipalp (show the unbroken tip of embolus), prolateral view. Scale bars: 0.1 mm. Abbreviations: C conductor, E embolus, <abbrev xmlns:xlink="http://www.w3.org/1999/xlink" xlink:title="median apophysis" id="ABBRID0ETJAE" xlink:type="simple">MA</abbrev> median apophysis.</p></caption><graphic xmlns:xlink="http://www.w3.org/1999/xlink" xlink:href="zookeys-1191-075_article-117592__-g004.jpg" position="float" orientation="portrait" xlink:type="simple" id="oo_982160.jpg"><uri content-type="original_file" xlink:type="simple">https://binary.pensoft.net/fig/982160</uri></graphic></fig><fig id="F7" position="float" orientation="portrait"><object-id xmlns:xlink="http://www.w3.org/1999/xlink" content-type="doi" xlink:type="simple">10.3897/zookeys.1191.117592.figure7</object-id><object-id xmlns:xlink="http://www.w3.org/1999/xlink" content-type="arpha" xlink:type="simple">003C0850-0D80-57A0-99F1-F435319C8968</object-id><label>Figure 7.</label><caption><p>Legs of <italic><tp:taxon-name><tp:taxon-name-part taxon-name-part-type="genus" reg="Gea">Gea</tp:taxon-name-part></tp:taxon-name></italic> spp., prolateral view (some macroseta fell out from the original positions) <bold>A–D</bold><italic><tp:taxon-name><tp:taxon-name-part taxon-name-part-type="genus" reg="Gea">Gea</tp:taxon-name-part><tp:taxon-name-part taxon-name-part-type="species" reg="jingdong">jingdong</tp:taxon-name-part></tp:taxon-name></italic> Mi, Wang &amp; Gan, sp. nov. holotype <bold>E–H</bold><italic><tp:taxon-name><tp:taxon-name-part taxon-name-part-type="genus" reg="Gea">Gea</tp:taxon-name-part><tp:taxon-name-part taxon-name-part-type="species" reg="spinipes">spinipes</tp:taxon-name-part></tp:taxon-name></italic> C.L. Koch, 1843 <abbrev xmlns:xlink="http://www.w3.org/1999/xlink" xlink:title="Museum of Tongren University, China" id="ABBRID0EJOAG" xlink:type="simple">TRU</abbrev>-<tp:taxon-name><tp:taxon-name-part taxon-name-part-type="family">Araneidae</tp:taxon-name-part></tp:taxon-name>-272 <bold>I–L</bold><italic><tp:taxon-name><tp:taxon-name-part taxon-name-part-type="genus" reg="Gea">Gea</tp:taxon-name-part><tp:taxon-name-part taxon-name-part-type="species" reg="subarmata">subarmata</tp:taxon-name-part></tp:taxon-name></italic> Thorell, 1890 <abbrev xmlns:xlink="http://www.w3.org/1999/xlink" xlink:title="Museum of Tongren University, China" id="ABBRID0E6OAG" xlink:type="simple">TRU</abbrev>-<tp:taxon-name><tp:taxon-name-part taxon-name-part-type="family">Araneidae</tp:taxon-name-part></tp:taxon-name>-288 <bold>A, E, I</bold> legs I <bold>B, F, J</bold> legs II <bold>C, G, K</bold> legs III <bold>D, H, L</bold> legs IV. Scale bars: 1 mm.</p></caption><graphic xmlns:xlink="http://www.w3.org/1999/xlink" xlink:href="zookeys-1191-075_article-117592__-g007.jpg" position="float" orientation="portrait" xlink:type="simple" id="oo_982163.jpg"><uri content-type="original_file" xlink:type="simple">https://binary.pensoft.net/fig/982163</uri></graphic></fig><fig id="F8" position="float" orientation="portrait"><object-id xmlns:xlink="http://www.w3.org/1999/xlink" content-type="doi" xlink:type="simple">10.3897/zookeys.1191.117592.figure8</object-id><object-id xmlns:xlink="http://www.w3.org/1999/xlink" content-type="arpha" xlink:type="simple">B61B79CF-5572-52FE-BCDC-38718777DB72</object-id><label>Figure 8.</label><caption><p>Distribution in China of the examined specimens.</p></caption><graphic xmlns:xlink="http://www.w3.org/1999/xlink" xlink:href="zookeys-1191-075_article-117592__-g008.jpg" position="float" orientation="portrait" xlink:type="simple" id="oo_982164.jpg"><uri content-type="original_file" xlink:type="simple">https://binary.pensoft.net/fig/982164</uri></graphic></fig></tp:treatment-sec><ref-list><ref id="B10"><mixed-citation xmlns:xlink="http://www.w3.org/1999/xlink" xlink:type="simple"><person-group><name name-style="western"><surname>Yin</surname><given-names>C</given-names></name><name name-style="western"><surname>Wang</surname><given-names>J</given-names></name><name name-style="western"><surname>Zhang</surname><given-names>Y</given-names></name><name name-style="western"><surname>Peng</surname><given-names>X</given-names></name><name name-style="western"><surname>Chen</surname><given-names>X</given-names></name></person-group> (<year>1989</year>) <article-title>The study of the subfamily <tp:taxon-name><tp:taxon-name-part taxon-name-part-type="genus">Argiope</tp:taxon-name-part></tp:taxon-name> [sic] from China (<tp:taxon-name><tp:taxon-name-part taxon-name-part-type="order">Araneae</tp:taxon-name-part></tp:taxon-name>, <tp:taxon-name><tp:taxon-name-part taxon-name-part-type="family">Araneidae</tp:taxon-name-part></tp:taxon-name>).</article-title><source>Acta Scientiarum Naturalium Universitatis Normalis Hunanensis</source><volume>12</volume>: <fpage>60</fpage>–<lpage>69</lpage>.</mixed-citation></ref><ref id="B2"><mixed-citation xmlns:xlink="http://www.w3.org/1999/xlink" xlink:type="simple"><person-group><name name-style="western"><surname>Chang</surname><given-names>Y</given-names></name><name name-style="western"><surname>Chang</surname><given-names>H</given-names></name></person-group> (<year>1997</year>) <article-title><italic><tp:taxon-name><tp:taxon-name-part taxon-name-part-type="genus">Gea</tp:taxon-name-part><tp:taxon-name-part taxon-name-part-type="species">spinipes</tp:taxon-name-part></tp:taxon-name></italic> C.L. Koch, 1843 (<tp:taxon-name><tp:taxon-name-part taxon-name-part-type="order">Araneae</tp:taxon-name-part></tp:taxon-name>: <tp:taxon-name><tp:taxon-name-part taxon-name-part-type="family">Araneidae</tp:taxon-name-part></tp:taxon-name>), a new addition to Taiwan fauna.</article-title><source>Acta Arachnologica</source><volume>46</volume>(<issue>2</issue>): <fpage>83</fpage>–<lpage>85</lpage>. <ext-link xlink:href="10.2476/asjaa.46.83" ext-link-type="doi" xlink:type="simple">https://doi.org/10.2476/asjaa.46.83</ext-link></mixed-citation></ref><ref id="B11"><mixed-citation xmlns:xlink="http://www.w3.org/1999/xlink" xlink:type="simple"><person-group><name name-style="western"><surname>Yin</surname><given-names>C</given-names></name><name name-style="western"><surname>Wang</surname><given-names>J</given-names></name><name name-style="western"><surname>Zhu</surname><given-names>M</given-names></name><name name-style="western"><surname>Xie</surname><given-names>L</given-names></name><name name-style="western"><surname>Peng</surname><given-names>X</given-names></name><name name-style="western"><surname>Bao</surname><given-names>Y</given-names></name></person-group> (<year>1997</year>) <source>Fauna Sinica: <tp:taxon-name><tp:taxon-name-part taxon-name-part-type="class">Arachnida</tp:taxon-name-part></tp:taxon-name>: <tp:taxon-name><tp:taxon-name-part taxon-name-part-type="order">Araneae</tp:taxon-name-part></tp:taxon-name>: <tp:taxon-name><tp:taxon-name-part taxon-name-part-type="family">Araneidae</tp:taxon-name-part></tp:taxon-name>.</source><publisher-name>Science Press</publisher-name>, <publisher-loc>Beijing</publisher-loc>, <size units="page">460 pp</size>.</mixed-citation></ref><ref id="B7"><mixed-citation xmlns:xlink="http://www.w3.org/1999/xlink" xlink:type="simple"><person-group><name name-style="western"><surname>Song</surname><given-names>D</given-names></name><name name-style="western"><surname>Zhu</surname><given-names>M</given-names></name><name name-style="western"><surname>Chen</surname><given-names>J</given-names></name></person-group> (<year>1999</year>) <source>The Spiders of China.</source><publisher-name>Hebei Science and Technology Publishing House</publisher-name>, <publisher-loc>Shijiazhuang</publisher-loc>, <size units="page">640 pp</size>.</mixed-citation></ref><ref id="B4"><mixed-citation xmlns:xlink="http://www.w3.org/1999/xlink" xlink:type="simple"><person-group><name name-style="western"><surname>Levi</surname><given-names>H</given-names></name></person-group> (<year>1983</year>) <article-title>The orb-weaver genera <italic><tp:taxon-name><tp:taxon-name-part taxon-name-part-type="genus">Argiope</tp:taxon-name-part></tp:taxon-name></italic>, <italic><tp:taxon-name><tp:taxon-name-part taxon-name-part-type="genus">Gea</tp:taxon-name-part></tp:taxon-name></italic>, and <italic><tp:taxon-name><tp:taxon-name-part taxon-name-part-type="genus">Neogea</tp:taxon-name-part></tp:taxon-name></italic> from the western Pacific region (<tp:taxon-name><tp:taxon-name-part taxon-name-part-type="order">Araneae</tp:taxon-name-part></tp:taxon-name>: <tp:taxon-name><tp:taxon-name-part taxon-name-part-type="family">Araneidae</tp:taxon-name-part></tp:taxon-name>, <tp:taxon-name><tp:taxon-name-part taxon-name-part-type="subfamily">Argiopinae</tp:taxon-name-part></tp:taxon-name>).</article-title><source>Bulletin of the Museum of Comparative Zoology</source><volume>150</volume>(<issue>5</issue>): <fpage>247</fpage>–<lpage>338</lpage>.</mixed-citation></ref><ref id="B1"><mixed-citation xmlns:xlink="http://www.w3.org/1999/xlink" xlink:type="simple"><person-group><name name-style="western"><surname>Barrion</surname><given-names>T</given-names></name><name name-style="western"><surname>Litsinger</surname><given-names>A</given-names></name></person-group> (<year>1995</year>) <source>Riceland spiders of South and Southeast Asia.</source><publisher-name>CAB International</publisher-name>, <publisher-loc>Wallingford</publisher-loc>, <size units="page">700 pp</size>. [16 plates.]</mixed-citation></ref></ref-list></tp:taxon-treatment>
