# Supplementary material for: ﻿Revision of the orb-weaver spider genus Gea C.L. Koch, 1843 (Araneae, Araneidae) from China
Source: Zookeys. 2024 Feb 9;1191:75–88. doi: 10.3897/zookeys.1191.117592 (PMC10873805; doi:10.3897/zookeys.1191.117592)
Supplement: XML Treatment for Gea subarmata [file zookeys.1191.117592-treatment4.xml]

<!DOCTYPE tp:taxon-treatment
  PUBLIC "-//TaxonX//DTD Taxonomic Treatment Publishing DTD v0 20100105//EN" "tax-treatment-NSO.dtd">
<tp:taxon-treatment xmlns:tp="http://www.plazi.org/taxpub"><tp:treatment-meta><kwd-group><label>Taxon classification</label><kwd>
                <named-content content-type="kingdom">Animalia</named-content>
              </kwd><kwd>
                <named-content content-type="order">Araneae</named-content>
              </kwd><kwd>
                <named-content content-type="family">Araneidae</named-content>
              </kwd></kwd-group><mixed-citation publication-type="journal"><person-group><name><surname>Mi</surname><given-names>Xiaoqi</given-names></name><name><surname>Liu</surname><given-names>Feng</given-names></name><name><surname>Wang</surname><given-names>Cheng</given-names></name><name><surname>Gan</surname><given-names>Jiahui</given-names></name><name><surname>Wu</surname><given-names>Yibei</given-names></name></person-group><article-title>﻿Revision of the orb-weaver spider genus <italic><tp:taxon-name><tp:taxon-name-part taxon-name-part-type="genus" reg="Gea">Gea</tp:taxon-name-part></tp:taxon-name></italic> C.L. Koch, 1843 (<tp:taxon-name><tp:taxon-name-part taxon-name-part-type="order">Araneae</tp:taxon-name-part></tp:taxon-name>, <tp:taxon-name><tp:taxon-name-part taxon-name-part-type="family">Araneidae</tp:taxon-name-part></tp:taxon-name>) from China</article-title><source>Zookeys</source><day>09</day><month>02</month><year>2024</year><volume>1191</volume><fpage>75</fpage><lpage>88</lpage><pub-id pub-id-type="doi">10.3897/zookeys.1191.117592</pub-id></mixed-citation></tp:treatment-meta><tp:nomenclature><label>﻿</label><tp:taxon-name>
              <object-id xmlns:xlink="http://www.w3.org/1999/xlink" content-type="arpha" xlink:type="simple">4D4D0E4C-721C-583D-AB73-38AC07058C3E</object-id>
              <tp:taxon-name-part taxon-name-part-type="genus" reg="Gea">Gea</tp:taxon-name-part>
              <tp:taxon-name-part taxon-name-part-type="species" reg="subarmata">subarmata</tp:taxon-name-part>
            </tp:taxon-name><tp:taxon-authority>Thorell, 1890</tp:taxon-authority><xref ref-type="fig" rid="F5">Figs 5</xref><xref ref-type="fig" rid="F6">, 6</xref><xref ref-type="fig" rid="F7">, 7I–L</xref><xref ref-type="fig" rid="F8">, 8</xref><tp:nomenclature-citation-list><tp:nomenclature-citation><tp:taxon-name>
                  <tp:taxon-name-part taxon-name-part-type="genus" reg="Gea">Gea</tp:taxon-name-part>
                  <tp:taxon-name-part taxon-name-part-type="species" reg="subarmata">subarmata</tp:taxon-name-part>
                </tp:taxon-name><comment>Thorell, 1890: 101; <xref ref-type="bibr" rid="B4">Levi 1983</xref>: 323, figs 350–354; <xref ref-type="bibr" rid="B6">Okuma et al. 1993</xref>: 21, fig. 16A, B (type material not examined).</comment></tp:nomenclature-citation></tp:nomenclature-citation-list></tp:nomenclature><tp:treatment-sec sec-type="material" id="SECID0ETDAG"><title>Materials examined.</title><p>China – Guangxi Zhuang Autonomous Region • 1♂; Beihai City, Tieshangang District, Xinggang Township, Xiaomatou Village, Caobiaotang; <named-content xmlns:xlink="http://www.w3.org/1999/xlink" content-type="dwc:verbatimCoordinates" xlink:type="simple"><named-content content-type="geo-json" specific-use="{&#34;type&#34;:&#34;Point&#34;,&#34;coordinates&#34;:[109.487000,21.551833]}" id="NCID0E3DAG" xlink:type="simple">21°33.11'N, 109°29.22'E</named-content></named-content>; ca 10 m elev.; 4.XII.2018; X.Q. Mi et al. leg.; <abbrev xmlns:xlink="http://www.w3.org/1999/xlink" xlink:title="Museum of Tongren University, China" id="ABBRID0EBEAG" xlink:type="simple">TRU</abbrev>-<tp:taxon-name><tp:taxon-name-part taxon-name-part-type="family">Araneidae</tp:taxon-name-part></tp:taxon-name>-288. – Hainan Province • 2♀♀; Dongfang City, Gancheng Township, Tuotou Village, Shi’anlao; <named-content xmlns:xlink="http://www.w3.org/1999/xlink" content-type="dwc:verbatimCoordinates" xlink:type="simple"><named-content content-type="geo-json" specific-use="{&#34;type&#34;:&#34;Point&#34;,&#34;coordinates&#34;:[108.845333,18.842667]}" id="NCID0ENEAG" xlink:type="simple">18°50.56′N, 108°50.72′E</named-content></named-content>; ca 110 m elev.; 30.VII.2023; X.Q. Mi et al. leg.; <abbrev xmlns:xlink="http://www.w3.org/1999/xlink" xlink:title="Museum of Tongren University, China" id="ABBRID0ESEAG" xlink:type="simple">TRU</abbrev>-<tp:taxon-name><tp:taxon-name-part taxon-name-part-type="family">Araneidae</tp:taxon-name-part></tp:taxon-name>-289–290.</p></tp:treatment-sec><tp:treatment-sec sec-type="diagnosis" id="SECID0E2EAG"><title>Diagnosis.</title><p>Females differ from those of congeneric species by the circular epigynum frame in ventral view (Fig. <xref ref-type="fig" rid="F5">5A</xref>) and bean-shaped spermathecae (Fig. <xref ref-type="fig" rid="F5">5E</xref>); males resembles <italic><tp:taxon-name><tp:taxon-name-part taxon-name-part-type="genus" reg="Gea">G.</tp:taxon-name-part><tp:taxon-name-part taxon-name-part-type="species" reg="eff">eff</tp:taxon-name-part></tp:taxon-name></italic> Levi, 1983 in having similar pedipalp structures, but differs in: 1) dorsal ramus of the median apophysis tapered (Fig. <xref ref-type="fig" rid="F6">6A, C</xref>) vs slender (<xref ref-type="bibr" rid="B4">Levi 1983</xref>: figs 360, 361); 2) dorsal ramus of the median apophysis shorter than ventral ramus (Fig. <xref ref-type="fig" rid="F6">6E</xref>) vs about equal length (<xref ref-type="bibr" rid="B4">Levi 1983</xref>: fig. 360); and 3) conductor curled into a triangular dorsal fin in retrolateral view (Fig. <xref ref-type="fig" rid="F6">6B</xref>) vs lacking a triangular dorsal fin (<xref ref-type="bibr" rid="B4">Levi 1983</xref>: fig. 361).</p><fig id="F5" position="float" orientation="portrait"><object-id xmlns:xlink="http://www.w3.org/1999/xlink" content-type="doi" xlink:type="simple">10.3897/zookeys.1191.117592.figure5</object-id><object-id xmlns:xlink="http://www.w3.org/1999/xlink" content-type="arpha" xlink:type="simple">C23F94DC-8E93-5C68-86FA-8096FFABC423</object-id><label>Figure 5.</label><caption><p><italic><tp:taxon-name><tp:taxon-name-part taxon-name-part-type="genus" reg="Gea">Gea</tp:taxon-name-part><tp:taxon-name-part taxon-name-part-type="species" reg="subarmata">subarmata</tp:taxon-name-part></tp:taxon-name></italic> Thorell, 1890 <bold>A–I</bold><abbrev xmlns:xlink="http://www.w3.org/1999/xlink" xlink:title="Museum of Tongren University, China" id="ABBRID0EBHAG" xlink:type="simple">TRU</abbrev>-<tp:taxon-name><tp:taxon-name-part taxon-name-part-type="family">Araneidae</tp:taxon-name-part></tp:taxon-name>-289 <bold>J–L</bold><abbrev xmlns:xlink="http://www.w3.org/1999/xlink" xlink:title="Museum of Tongren University, China" id="ABBRID0EMHAG" xlink:type="simple">TRU</abbrev>-<tp:taxon-name><tp:taxon-name-part taxon-name-part-type="family">Araneidae</tp:taxon-name-part></tp:taxon-name>-288 <bold>A</bold> epigyne, ventral view <bold>B</bold> ibid., lateral view <bold>C</bold> ibid., anterior view <bold>D</bold> ibid., posterior view <bold>E</bold> vulva, dorsal view <bold>F</bold> ibid., posterior view <bold>G, J</bold> habitus, dorsal view <bold>H, K</bold> ibid., ventral view <bold>I, L</bold> ibid., lateral view. Scale bars: 0.1 mm (<bold>A–F</bold>); 1 mm (<bold>G–L</bold>). Abbreviations: <abbrev xmlns:xlink="http://www.w3.org/1999/xlink" xlink:title="copulatory duct" id="ABBRID0ELIAG" xlink:type="simple">CD</abbrev> copulatory duct, <abbrev xmlns:xlink="http://www.w3.org/1999/xlink" xlink:title="copulatory opening" id="ABBRID0EPIAG" xlink:type="simple">CO</abbrev> copulatory opening, <abbrev xmlns:xlink="http://www.w3.org/1999/xlink" xlink:title="fertilization duct" id="ABBRID0ETIAG" xlink:type="simple">FD</abbrev> fertilization duct, <abbrev xmlns:xlink="http://www.w3.org/1999/xlink" xlink:title="spermatheca" id="ABBRID0EXIAG" xlink:type="simple">Sp</abbrev> spermatheca.</p></caption><graphic xmlns:xlink="http://www.w3.org/1999/xlink" xlink:href="zookeys-1191-075_article-117592__-g005.jpg" position="float" orientation="portrait" xlink:type="simple" id="oo_982161.jpg"><uri content-type="original_file" xlink:type="simple">https://binary.pensoft.net/fig/982161</uri></graphic></fig><fig id="F6" position="float" orientation="portrait"><object-id xmlns:xlink="http://www.w3.org/1999/xlink" content-type="doi" xlink:type="simple">10.3897/zookeys.1191.117592.figure6</object-id><object-id xmlns:xlink="http://www.w3.org/1999/xlink" content-type="arpha" xlink:type="simple">1851362C-73BE-5284-936D-951849A3B07A</object-id><label>Figure 6.</label><caption><p><italic><tp:taxon-name><tp:taxon-name-part taxon-name-part-type="genus" reg="Gea">Gea</tp:taxon-name-part><tp:taxon-name-part taxon-name-part-type="species" reg="subarmata">subarmata</tp:taxon-name-part></tp:taxon-name></italic> Thorell, 1890 <abbrev xmlns:xlink="http://www.w3.org/1999/xlink" xlink:title="Museum of Tongren University, China" id="ABBRID0ETJAG" xlink:type="simple">TRU</abbrev>-<tp:taxon-name><tp:taxon-name-part taxon-name-part-type="family">Araneidae</tp:taxon-name-part></tp:taxon-name>-288 <bold>A</bold> pedipalp, prolateral view <bold>B</bold> ibid., retrolateral view <bold>C</bold> ibid., ventral view <bold>D</bold> ibid., apical view <bold>E</bold> median apophysis, dorsal view. Scale bars: 0.1 mm. Abbreviations: C conductor, E embolus, <abbrev xmlns:xlink="http://www.w3.org/1999/xlink" xlink:title="median apophysis" id="ABBRID0EGKAG" xlink:type="simple">MA</abbrev> median apophysis.</p></caption><graphic xmlns:xlink="http://www.w3.org/1999/xlink" xlink:href="zookeys-1191-075_article-117592__-g006.jpg" position="float" orientation="portrait" xlink:type="simple" id="oo_982162.jpg"><uri content-type="original_file" xlink:type="simple">https://binary.pensoft.net/fig/982162</uri></graphic></fig></tp:treatment-sec><tp:treatment-sec sec-type="description" id="SECID0EPKAG"><title>Description.</title><p><bold>Male</bold> (<abbrev xmlns:xlink="http://www.w3.org/1999/xlink" xlink:title="Museum of Tongren University, China" id="ABBRID0EXKAG" xlink:type="simple">TRU</abbrev>-<tp:taxon-name><tp:taxon-name-part taxon-name-part-type="family">Araneidae</tp:taxon-name-part></tp:taxon-name>-288, Figs <xref ref-type="fig" rid="F5">5J–L</xref>, <xref ref-type="fig" rid="F6">6</xref>, <xref ref-type="fig" rid="F7">7I–L</xref>). Total length 3.00. Carapace 1.65 long, 1.35 wide. Abdomen 1.65 long, 1.20 wide. Clypeus 0.10 high. Eye sizes and interdistances: <abbrev xmlns:xlink="http://www.w3.org/1999/xlink" xlink:title="anterior median eye" id="ABBRID0EMLAG" xlink:type="simple">AME</abbrev> 0.10, <abbrev xmlns:xlink="http://www.w3.org/1999/xlink" xlink:title="anterior lateral eye" id="ABBRID0EQLAG" xlink:type="simple">ALE</abbrev> 0.05, <abbrev xmlns:xlink="http://www.w3.org/1999/xlink" xlink:title="posterior median eye" id="ABBRID0EULAG" xlink:type="simple">PME</abbrev> 0.10, <abbrev xmlns:xlink="http://www.w3.org/1999/xlink" xlink:title="posterior lateral eye" id="ABBRID0EYLAG" xlink:type="simple">PLE</abbrev> 0.10, <abbrev xmlns:xlink="http://www.w3.org/1999/xlink" xlink:title="anterior median eye" id="ABBRID0E3LAG" xlink:type="simple">AME</abbrev>–<abbrev xmlns:xlink="http://www.w3.org/1999/xlink" xlink:title="anterior median eye" id="ABBRID0EAMAG" xlink:type="simple">AME</abbrev> 0.10, <abbrev xmlns:xlink="http://www.w3.org/1999/xlink" xlink:title="anterior median eye" id="ABBRID0EEMAG" xlink:type="simple">AME</abbrev>–<abbrev xmlns:xlink="http://www.w3.org/1999/xlink" xlink:title="anterior lateral eye" id="ABBRID0EIMAG" xlink:type="simple">ALE</abbrev> 0.03, <abbrev xmlns:xlink="http://www.w3.org/1999/xlink" xlink:title="posterior median eye" id="ABBRID0EMMAG" xlink:type="simple">PME</abbrev>–<abbrev xmlns:xlink="http://www.w3.org/1999/xlink" xlink:title="posterior median eye" id="ABBRID0EQMAG" xlink:type="simple">PME</abbrev> 0.18, <abbrev xmlns:xlink="http://www.w3.org/1999/xlink" xlink:title="posterior median eye" id="ABBRID0EUMAG" xlink:type="simple">PME</abbrev>–<abbrev xmlns:xlink="http://www.w3.org/1999/xlink" xlink:title="posterior lateral eye" id="ABBRID0EYMAG" xlink:type="simple">PLE</abbrev> 0.20, <abbrev xmlns:xlink="http://www.w3.org/1999/xlink" xlink:title="median ocular area" id="ABBRID0E3MAG" xlink:type="simple">MOA</abbrev> length 0.43, anterior width 0.33, posterior width 0.33. Leg measurements: I 6.55 (1.85, 2.00, 1.80, 0.90), II 6.05 (1.75, 1.80, 1.65, 0.85), III 3.20 (1.05, 0.95, 0.70, 0.50), IV 4.90 (1.60, 1.40, 1.25, 0.65). Carapace yellow, with dark patches on thoracic region. Cervical groove inconspicuous; fovea longitudinal. Chelicerae yellow, with four promarginal and three retromarginal teeth. Endites wider than long, grayish yellow, with very narrow, dark anterior edge. Labium triangular, grayish yellow, with paler at tip. Sternum cordiform, yellowish brown, with a paler longitudinal patch. Legs yellow without annuli; femur I with five macrosetae; tibia I with nine macrosetae; tibia II with eight macrosetae, tibia III with four macrosetae; tibia IV with nine macrosetae. Abdomen shield-shaped, ~1.38× longer than wide; dorsum whitish yellow, with a pair of narrow, grayish-brown patches anterolaterally and a grayish-brown folium posteriorly. Venter abdomen whitish yellow, with grayish-brown patches. Spinnerets yellowish brown.</p><fig id="F7" position="float" orientation="portrait"><object-id xmlns:xlink="http://www.w3.org/1999/xlink" content-type="doi" xlink:type="simple">10.3897/zookeys.1191.117592.figure7</object-id><object-id xmlns:xlink="http://www.w3.org/1999/xlink" content-type="arpha" xlink:type="simple">003C0850-0D80-57A0-99F1-F435319C8968</object-id><label>Figure 7.</label><caption><p>Legs of <italic><tp:taxon-name><tp:taxon-name-part taxon-name-part-type="genus" reg="Gea">Gea</tp:taxon-name-part></tp:taxon-name></italic> spp., prolateral view (some macroseta fell out from the original positions) <bold>A–D</bold><italic><tp:taxon-name><tp:taxon-name-part taxon-name-part-type="genus" reg="Gea">Gea</tp:taxon-name-part><tp:taxon-name-part taxon-name-part-type="species" reg="jingdong">jingdong</tp:taxon-name-part></tp:taxon-name></italic> Mi, Wang &amp; Gan, sp. nov. holotype <bold>E–H</bold><italic><tp:taxon-name><tp:taxon-name-part taxon-name-part-type="genus" reg="Gea">Gea</tp:taxon-name-part><tp:taxon-name-part taxon-name-part-type="species" reg="spinipes">spinipes</tp:taxon-name-part></tp:taxon-name></italic> C.L. Koch, 1843 <abbrev xmlns:xlink="http://www.w3.org/1999/xlink" xlink:title="Museum of Tongren University, China" id="ABBRID0EJOAG" xlink:type="simple">TRU</abbrev>-<tp:taxon-name><tp:taxon-name-part taxon-name-part-type="family">Araneidae</tp:taxon-name-part></tp:taxon-name>-272 <bold>I–L</bold><italic><tp:taxon-name><tp:taxon-name-part taxon-name-part-type="genus" reg="Gea">Gea</tp:taxon-name-part><tp:taxon-name-part taxon-name-part-type="species" reg="subarmata">subarmata</tp:taxon-name-part></tp:taxon-name></italic> Thorell, 1890 <abbrev xmlns:xlink="http://www.w3.org/1999/xlink" xlink:title="Museum of Tongren University, China" id="ABBRID0E6OAG" xlink:type="simple">TRU</abbrev>-<tp:taxon-name><tp:taxon-name-part taxon-name-part-type="family">Araneidae</tp:taxon-name-part></tp:taxon-name>-288 <bold>A, E, I</bold> legs I <bold>B, F, J</bold> legs II <bold>C, G, K</bold> legs III <bold>D, H, L</bold> legs IV. Scale bars: 1 mm.</p></caption><graphic xmlns:xlink="http://www.w3.org/1999/xlink" xlink:href="zookeys-1191-075_article-117592__-g007.jpg" position="float" orientation="portrait" xlink:type="simple" id="oo_982163.jpg"><uri content-type="original_file" xlink:type="simple">https://binary.pensoft.net/fig/982163</uri></graphic></fig><p><bold><italic>Pedipalp</italic></bold> (Fig. <xref ref-type="fig" rid="F6">6</xref>): paracybium flattened, fingerlike; median apophysis bifurcate; dorsal ramus about equal length to ventral ramus; ventral ramus with a distal spur; embolus extremely long, twisted more than 360°; conductor prominent, membranous, wrapped around distal half of embolus.</p><p><bold>Female</bold> (<abbrev xmlns:xlink="http://www.w3.org/1999/xlink" xlink:title="Museum of Tongren University, China" id="ABBRID0EEQAG" xlink:type="simple">TRU</abbrev>-<tp:taxon-name><tp:taxon-name-part taxon-name-part-type="family">Araneidae</tp:taxon-name-part></tp:taxon-name>-289, Fig. <xref ref-type="fig" rid="F5">5A–I</xref>). Total length 5.90. Carapace 2.30 long, 2.00 wide. Abdomen 3.80 long, 3.00 wide. Clypeus 0.10 high. Eye sizes and interdistances: <abbrev xmlns:xlink="http://www.w3.org/1999/xlink" xlink:title="anterior median eye" id="ABBRID0ERQAG" xlink:type="simple">AME</abbrev> 0.13, <abbrev xmlns:xlink="http://www.w3.org/1999/xlink" xlink:title="anterior lateral eye" id="ABBRID0EVQAG" xlink:type="simple">ALE</abbrev> 0.08, <abbrev xmlns:xlink="http://www.w3.org/1999/xlink" xlink:title="posterior median eye" id="ABBRID0EZQAG" xlink:type="simple">PME</abbrev> 0.13, <abbrev xmlns:xlink="http://www.w3.org/1999/xlink" xlink:title="posterior lateral eye" id="ABBRID0E4QAG" xlink:type="simple">PLE</abbrev> 0.13, <abbrev xmlns:xlink="http://www.w3.org/1999/xlink" xlink:title="anterior median eye" id="ABBRID0EBRAG" xlink:type="simple">AME</abbrev>–<abbrev xmlns:xlink="http://www.w3.org/1999/xlink" xlink:title="anterior median eye" id="ABBRID0EFRAG" xlink:type="simple">AME</abbrev> 0.25, <abbrev xmlns:xlink="http://www.w3.org/1999/xlink" xlink:title="anterior median eye" id="ABBRID0EJRAG" xlink:type="simple">AME</abbrev>–<abbrev xmlns:xlink="http://www.w3.org/1999/xlink" xlink:title="anterior lateral eye" id="ABBRID0ENRAG" xlink:type="simple">ALE</abbrev> 0.08, <abbrev xmlns:xlink="http://www.w3.org/1999/xlink" xlink:title="posterior median eye" id="ABBRID0ERRAG" xlink:type="simple">PME</abbrev>–<abbrev xmlns:xlink="http://www.w3.org/1999/xlink" xlink:title="posterior median eye" id="ABBRID0EVRAG" xlink:type="simple">PME</abbrev> 0.30, <abbrev xmlns:xlink="http://www.w3.org/1999/xlink" xlink:title="posterior median eye" id="ABBRID0EZRAG" xlink:type="simple">PME</abbrev>–<abbrev xmlns:xlink="http://www.w3.org/1999/xlink" xlink:title="posterior lateral eye" id="ABBRID0E4RAG" xlink:type="simple">PLE</abbrev> 0.35, <abbrev xmlns:xlink="http://www.w3.org/1999/xlink" xlink:title="median ocular area" id="ABBRID0EBSAG" xlink:type="simple">MOA</abbrev> length 0.70, anterior width 0.50, posterior width 0.55. Leg measurements: I 8.30 (2.40, 2.75, 2.20, 0.95), II 7.95 (2.40, 2.65, 2.00, 0.90), III 4.85 (1.55, 1.55, 1.10, 0.65), IV 7.60 (2.40, 2.50, 1.95, 0.75). Habitus similar to that of male but abdomen with a pair of low anterolateral humps, thoracic region, sternum and abdomen a bit darker, and paler patch on sternum more obvious.</p><p><bold><italic>Epigyne</italic></bold> (Fig. <xref ref-type="fig" rid="F5">5A–F</xref>) ~1.2× wider than long, with circular frame and a long median septum separating two depressions in ventral view; copulatory openings located at posterior edges of depressions; copulatory ducts twisted into a C-shape, a bit longer than spermatheca; spermathecae bean-shaped, touching at midline.</p></tp:treatment-sec><tp:treatment-sec sec-type="variation" id="SECID0EQSAG"><title>Variation.</title><p>Total length: ♀ 5.60–5.90 (<italic>n</italic> = 2).</p></tp:treatment-sec><tp:treatment-sec sec-type="distribution" id="SECID0EYSAG"><title>Distribution.</title><p>China (Hainan, Guangxi), Bangladesh, India, Indonesia, Japan, Malaysia, Myanmar, New Guinea, Philippines, and Singapore.</p><fig id="F8" position="float" orientation="portrait"><object-id xmlns:xlink="http://www.w3.org/1999/xlink" content-type="doi" xlink:type="simple">10.3897/zookeys.1191.117592.figure8</object-id><object-id xmlns:xlink="http://www.w3.org/1999/xlink" content-type="arpha" xlink:type="simple">B61B79CF-5572-52FE-BCDC-38718777DB72</object-id><label>Figure 8.</label><caption><p>Distribution in China of the examined specimens.</p></caption><graphic xmlns:xlink="http://www.w3.org/1999/xlink" xlink:href="zookeys-1191-075_article-117592__-g008.jpg" position="float" orientation="portrait" xlink:type="simple" id="oo_982164.jpg"><uri content-type="original_file" xlink:type="simple">https://binary.pensoft.net/fig/982164</uri></graphic></fig></tp:treatment-sec><tp:treatment-sec sec-type="comments" id="SECID0EJTAG"><title>Comment.</title><p>Male of <italic><tp:taxon-name><tp:taxon-name-part taxon-name-part-type="genus" reg="Gea">G.</tp:taxon-name-part><tp:taxon-name-part taxon-name-part-type="species" reg="subarmata">subarmata</tp:taxon-name-part></tp:taxon-name></italic> described by <xref ref-type="bibr" rid="B3">Kulczyński (1911)</xref> is the male of <italic><tp:taxon-name><tp:taxon-name-part taxon-name-part-type="genus" reg="Gea">G.</tp:taxon-name-part><tp:taxon-name-part taxon-name-part-type="species" reg="eff">eff</tp:taxon-name-part></tp:taxon-name></italic> Levi, 1983 as <xref ref-type="bibr" rid="B4">Levi (1983)</xref> proposed.</p></tp:treatment-sec><ref-list><ref id="B4"><mixed-citation xmlns:xlink="http://www.w3.org/1999/xlink" xlink:type="simple"><person-group><name name-style="western"><surname>Levi</surname><given-names>H</given-names></name></person-group> (<year>1983</year>) <article-title>The orb-weaver genera <italic><tp:taxon-name><tp:taxon-name-part taxon-name-part-type="genus">Argiope</tp:taxon-name-part></tp:taxon-name></italic>, <italic><tp:taxon-name><tp:taxon-name-part taxon-name-part-type="genus">Gea</tp:taxon-name-part></tp:taxon-name></italic>, and <italic><tp:taxon-name><tp:taxon-name-part taxon-name-part-type="genus">Neogea</tp:taxon-name-part></tp:taxon-name></italic> from the western Pacific region (<tp:taxon-name><tp:taxon-name-part taxon-name-part-type="order">Araneae</tp:taxon-name-part></tp:taxon-name>: <tp:taxon-name><tp:taxon-name-part taxon-name-part-type="family">Araneidae</tp:taxon-name-part></tp:taxon-name>, <tp:taxon-name><tp:taxon-name-part taxon-name-part-type="subfamily">Argiopinae</tp:taxon-name-part></tp:taxon-name>).</article-title><source>Bulletin of the Museum of Comparative Zoology</source><volume>150</volume>(<issue>5</issue>): <fpage>247</fpage>–<lpage>338</lpage>.</mixed-citation></ref><ref id="B6"><mixed-citation xmlns:xlink="http://www.w3.org/1999/xlink" xlink:type="simple"><person-group><name name-style="western"><surname>Okuma</surname><given-names>C</given-names></name><name name-style="western"><surname>Kamal</surname><given-names>Q</given-names></name><name name-style="western"><surname>Hirashima</surname><given-names>Y</given-names></name><name name-style="western"><surname>Alam</surname><given-names>Z</given-names></name><name name-style="western"><surname>Ogata</surname><given-names>K</given-names></name></person-group> (<year>1993</year>) <source>Illustrated Monograph of the Rice Field Spiders of Bangladesh.</source><publisher-name>Institute of Postgraduate Studies in Agriculture (Salna</publisher-name>, <publisher-loc>Gazipur, Bangladesh). Japan International Cooperation Agency Project Publication</publisher-loc>, <size units="page">93 pp</size>.</mixed-citation></ref><ref id="B3"><mixed-citation xmlns:xlink="http://www.w3.org/1999/xlink" xlink:type="simple"><person-group><name name-style="western"><surname>Kulczyński</surname><given-names>W</given-names></name></person-group> (<year>1911</year>) Spinnen aus Nord-Neu-Guinea. Résultats de l’expédition scientifique néerlandaise à la Nouvelle-Guinée en 1903 sous les auspices de Arthur Wichmann. Nova Guinea 5(Zoologie, Lief. 4): 423–518. [plate 19–20.] <ext-link xlink:href="10.5962/bhl.title.10923" ext-link-type="doi" xlink:type="simple">https://doi.org/10.5962/bhl.title.10923</ext-link></mixed-citation></ref></ref-list></tp:taxon-treatment>
